# Supplementary material for: Canis STR‐Seq: A Universal Approach for Non‐Invasive Genetic Monitoring of Wolves and Coyotes
Source: Ecol Evol. 2026 Mar 16;16(3):e73300. doi: 10.1002/ece3.73300 (PMC13093683; doi:10.1002/ece3.73300)
Supplement: Supplementary file 1 — Data S1: ece373300‐sup‐0001‐DataS1.xlsx. [file ECE3-16-e73300-s003.xlsx]

## Sheet: allele_len_gt_Tissue
Sample	Cfam_STR001_allele1	Cfam_STR001_allele2	Cfam_STR002_allele1	Cfam_STR002_allele2	Cfam_STR004_allele1	Cfam_STR004_allele2	Cfam_STR007_allele1	Cfam_STR007_allele2	Cfam_STR008_allele1	Cfam_STR008_allele2	Cfam_STR010_allele1	Cfam_STR010_allele2	Cfam_STR011_allele1	Cfam_STR011_allele2	Cfam_STR013_allele1	Cfam_STR013_allele2	Cfam_STR014_allele1	Cfam_STR014_allele2	Cfam_STR015_allele1	Cfam_STR015_allele2	Cfam_STR016_allele1	Cfam_STR016_allele2	Cfam_STR017_allele1	Cfam_STR017_allele2	Cfam_STR018_allele1	Cfam_STR018_allele2	Cfam_STR020_allele1	Cfam_STR020_allele2	Cfam_STR021_allele1	Cfam_STR021_allele2	Cfam_STR022_allele1	Cfam_STR022_allele2	Cfam_STR026_allele1	Cfam_STR026_allele2	Cfam_STR027_allele1	Cfam_STR027_allele2	Cfam_STR029_allele1	Cfam_STR029_allele2	Cfam_STR031_allele1	Cfam_STR031_allele2	Cfam_STR032_allele1	Cfam_STR032_allele2
1236	96	100	84	84	95	95	95	97	101	105	91	97	102	116	107	107	91	105	55	57	75	77	93	99	65	69	72	80	100	104	80	80	94	114	82	84	89	89	107	107	71	71
1292	96	98	86	88	91	101	103	105	97	107	91	91	100	102	113	113	91	91	55	55	77	77	97	103	69	73	74	78	96	100	84	90	92	92	80	82	87	87	89	105	71	83
1293	96	100	84	86	87	91	95	101	101	103	91	95	106	110	111	111	91	107	55	55	73	77	93	101	73	73	74	78	102	104	80	80	92	92	82	84	87	87	89	109	71	75
1299	102	102	86	88	85	91	95	105	105	105	91	97	102	106	113	115	91	107	55	55	75	77	95	97	67	69	72	72	96	102	70	78	92	94	80	90	87	87	105	109	71	87
1300	100	100	90	92	89	105	89	99	97	101	83	95	106	116	113	115	91	91	55	55	75	79	95	103	63	67	66	74	98	100	70	90	92	94	82	82	87	87	89	101	71	71
1989	100	100	86	88	95	97	89	97	93	105	91	93	102	108	111	113	105	107	55	55	77	77	97	105	67	73	72	80	98	100	70	84	92	92	78	82	87	89	109	109	71	87
2271	92	108	84	88	81	83	95	109	91	95	95	95	102	102	111	111	91	105	55	61	73	75	99	105	65	67	76	76	96	102	76	82	98	110	80	80	97	99	95	95	79	79
2272	92	92	84	84	81	83	85	85	107	113	99	99	102	102	111	111	105	105	55	61	77	77	97	99	61	61	72	72	100	100	80	82	92	92	80	80	99	99	95	97	79	85
2274	92	108	86	86	81	83	91	91	95	97	91	95	102	106	111	111	103	105	55	57	73	75	95	99	67	67	72	76	96	100	80	82	102	110	80	82	97	97	89	95	79	85
2276	108	108	86	90	81	87	85	95	95	111	89	97	100	102	111	115	103	103	55	57	75	77	97	99	67	67	72	80	96	100	76	76	92	110	80	80	93	105	95	97	83	85
2277	92	108	86	88	81	83	91	91	95	103	95	103	102	102	111	111	105	105	57	63	75	75	97	101	67	67	72	72	96	100	76	82	102	102	80	80	99	105	95	95	75	85
2278	92	96	86	98	81	83	91	93	95	95	95	97	102	102	111	111	105	105	61	63	73	75	93	105	67	67	80	82	96	100	76	82	102	112	80	80	97	99	89	97	81	83
APP-4	104	110	84	96	89	93	85	93	93	95	89	91	102	102	111	115	91	101	55	55	77	77	99	101	63	75	72	72	102	104	82	86	92	108	78	88	87	99	95	113	73	83
CAN003735	108	108	84	96	89	93	85	91	93	107	89	91	102	102	107	111	91	91	55	55	77	77	93	95	61	67	54	76	96	96	82	82	92	108	78	82	87	99	95	95	83	83
CAN004075	94	108	88	88	83	83	103	103	91	107	91	91	102	102	111	111	91	105	55	55	73	75	93	95	61	67	74	76	100	100	84	88	92	108	80	80	99	105	95	95	83	85
CAN004084	98	108	88	90	83	93	85	95	95	97	89	91	106	108	107	111	105	105	55	61	73	75	97	97	65	67	56	72	100	100	82	84	102	108	78	80	99	105	99	111	79	83
CAN004221	108	112	88	96	83	83	95	103	91	93	95	97	100	102	111	113	103	105	55	61	75	77	91	103	67	67	72	80	96	96	82	84	102	108	80	80	99	99	89	97	71	79
CAN004230	92	92	84	86	83	93	95	103	95	107	87	91	102	102	111	113	91	105	55	55	73	75	95	101	65	67	56	76	96	102	82	88	92	102	78	80	99	99	89	95	79	83
CAN004247	96	108	86	96	81	81	89	93	95	107	95	101	102	102	107	117	91	91	55	55	73	75	97	99	63	67	76	82	96	100	82	92	92	92	80	80	99	105	95	95	75	79
CAN004248	108	108	86	88	83	97	95	95	91	97	97	99	102	102	107	113	103	105	55	55	77	77	99	101	63	67	72	80	96	104	88	88	102	108	80	80	87	99	105	113	83	85
CAN004483	108	108	86	88	87	95	91	93	95	97	91	95	106	110	111	115	105	107	55	55	77	89	91	95	61	69	70	80	98	100	70	76	92	112	80	82	87	87	105	105	69	73
CAN004496	96	110	84	84	81	83	95	103	95	107	91	93	102	104	107	107	91	105	57	57	75	77	95	95	67	67	72	82	96	102	82	92	102	102	78	80	97	97	95	105	79	85
CAN004499	104	104	90	98	87	97	93	93	91	95	91	95	108	110	-99	-99	91	105	55	55	87	87	93	97	61	75	72	78	104	104	80	80	92	102	80	82	87	87	95	101	83	83
CAN004515	98	114	88	90	87	89	89	93	97	99	91	95	106	106	111	111	107	107	55	55	75	79	99	99	65	71	68	76	96	98	70	76	92	92	80	82	87	89	101	101	73	73
CAN004519	104	112	88	96	83	87	91	93	95	97	95	97	102	108	107	117	105	105	55	55	75	89	91	105	71	75	56	68	100	100	82	88	92	92	80	80	87	87	89	105	73	73
CAN005327	108	110	88	90	81	81	95	99	93	105	93	101	102	108	107	117	91	103	55	55	73	79	95	97	61	69	76	82	96	100	82	82	92	92	80	80	99	105	95	95	75	79
CAN005603	98	112	96	96	93	95	85	95	91	95	95	99	102	106	111	113	101	107	55	55	79	87	91	97	65	75	56	80	104	104	76	92	92	96	82	82	87	87	101	101	71	73
CAN005607	100	102	86	90	83	93	93	95	93	95	91	95	102	110	111	111	107	107	55	55	75	79	99	101	69	69	56	76	96	104	82	88	92	94	80	80	87	89	95	105	69	83
CAN006158	92	96	86	94	89	89	93	103	93	101	89	93	102	102	111	111	105	105	67	67	73	77	99	99	69	69	72	80	102	102	78	84	92	102	80	94	99	99	97	99	75	79
CAN006164	92	98	86	86	89	89	93	103	99	101	93	103	102	110	111	111	105	105	67	67	73	79	95	105	69	69	74	76	98	102	88	90	92	102	80	80	95	99	95	101	79	83
CAN006167	96	96	86	96	87	89	103	103	95	101	93	93	110	110	111	111	105	105	67	67	77	79	99	99	69	69	68	68	98	102	80	88	102	102	80	82	99	101	89	99	77	77
CAN006168	92	110	86	86	83	83	91	93	95	97	89	99	102	108	111	111	105	105	67	67	75	79	103	107	65	69	68	78	102	108	76	78	104	106	80	88	93	99	95	97	85	85
CAN006169	96	114	82	90	87	97	85	97	95	97	93	99	110	110	105	115	105	105	67	67	73	77	99	103	69	69	72	78	96	102	88	88	92	92	78	88	93	99	93	95	75	82
CAN006179	92	114	84	94	83	83	95	103	99	101	93	99	102	102	111	111	105	105	67	69	73	77	95	99	69	69	70	80	102	102	84	84	102	102	94	94	95	101	97	97	75	83
CP-2019-449	92	92	84	84	93	93	91	109	93	107	95	99	102	102	117	117	105	105	55	55	73	75	91	95	67	67	54	72	96	102	82	84	92	110	80	94	103	103	95	95	79	83
CP-2019-460	102	102	84	96	83	93	103	107	95	99	91	95	104	110	111	111	105	105	55	55	77	77	93	95	61	69	74	76	100	102	76	88	94	94	80	80	87	87	89	95	69	83
CP-2019-656	94	108	84	86	93	93	91	93	95	103	91	99	102	108	113	117	91	91	55	55	77	79	95	101	61	75	72	74	102	102	72	82	92	92	82	82	87	87	89	95	83	85
CP-2020-001	96	96	84	88	83	93	89	93	103	103	91	91	110	110	107	111	91	105	57	57	77	77	97	97	69	75	56	70	102	104	70	78	92	92	80	82	87	87	105	111	73	73
CP-2020-002	94	98	84	84	93	95	85	91	93	101	91	91	102	102	111	113	91	107	55	55	77	87	95	95	65	75	56	80	100	100	78	82	92	92	78	82	87	99	95	95	73	75
CP-2020-003	110	114	84	90	83	97	91	93	95	103	91	97	106	110	107	111	91	91	55	55	77	89	93	99	61	71	68	82	100	102	72	80	92	92	80	82	87	87	101	105	83	83
CP-2020-004	96	104	88	96	83	83	95	97	91	95	91	95	106	110	111	115	105	105	55	57	79	87	99	101	63	69	56	72	96	108	70	82	92	102	82	82	87	97	95	101	71	83
CP-2020-005	98	104	88	94	83	83	85	89	95	101	91	95	104	110	107	111	91	105	55	55	79	87	91	105	69	77	56	72	96	108	70	82	92	94	82	82	87	87	95	109	69	73
CP-2020-006	112	112	88	96	93	95	91	93	91	107	91	91	102	110	107	107	105	107	55	55	77	81	95	101	61	67	72	72	96	102	72	76	92	92	78	80	87	103	95	105	69	83
CP-2020-007	-99	-99	86	88	87	95	91	101	97	97	91	99	110	110	111	111	101	101	55	57	79	89	105	105	69	69	70	78	96	100	80	82	92	92	80	82	87	99	105	111	71	73
CP-2020-008	106	108	88	98	81	89	85	89	97	103	91	97	106	106	111	113	105	107	55	55	75	89	95	97	65	65	56	68	104	108	76	78	94	112	80	82	87	87	105	107	73	83
CP-2020-009	100	104	88	98	83	95	91	93	95	101	91	91	110	110	115	115	91	107	55	55	75	79	99	101	69	71	68	80	96	102	80	88	92	92	80	80	97	99	99	105	71	71
CP-2020-010	98	98	88	88	83	95	89	95	95	97	91	93	110	110	111	115	107	107	55	55	79	79	95	101	61	65	72	78	96	104	88	92	92	92	80	82	87	87	95	105	69	73
CP-2020-011	98	104	90	98	83	93	89	89	91	103	91	97	108	108	115	115	101	107	55	55	77	81	99	101	69	69	56	80	96	100	70	76	94	100	80	80	87	87	105	109	77	83
CP-2020-012	98	114	90	98	83	83	89	91	95	101	91	95	106	110	111	111	105	107	55	67	77	77	91	105	63	69	56	56	100	104	76	76	94	102	80	80	87	99	95	105	69	83
CP-2020-013	102	104	84	98	93	93	93	103	91	101	95	95	102	106	111	111	91	105	55	67	79	81	93	105	69	69	56	78	96	102	70	76	94	104	80	82	87	87	95	95	69	71
CP-2020-014	96	112	88	88	93	95	91	91	91	97	91	91	106	110	111	111	105	105	55	55	79	89	97	97	71	71	74	78	96	96	72	88	92	94	80	82	87	99	105	109	71	73
CP-2020-015	98	104	84	84	87	93	93	93	95	99	91	95	110	110	107	113	91	105	55	57	75	75	93	105	69	71	56	72	100	104	80	80	92	92	82	82	87	87	95	95	73	83
CP-2020-020	92	112	90	96	83	97	91	93	97	103	87	91	104	110	115	115	91	91	55	55	75	87	93	105	63	75	72	76	100	102	70	82	94	112	80	84	87	97	95	105	69	71
CP-2020-022	92	108	90	96	89	93	85	95	93	93	91	99	102	102	117	117	91	105	55	55	77	77	99	101	75	75	72	72	96	102	72	82	92	92	78	80	87	97	95	95	83	85
CP-2023-001	94	94	86	96	83	99	107	107	91	93	89	97	104	104	111	111	91	103	55	61	73	77	95	101	61	67	54	56	100	100	84	94	92	102	80	82	97	103	95	95	75	79
CP-2023-002	92	96	88	96	83	87	91	103	91	107	99	99	102	108	111	113	91	107	55	57	75	79	95	95	67	67	72	72	96	100	76	88	110	112	80	86	99	99	89	105	79	79
CP-2023-003	108	108	86	96	83	83	91	107	91	105	89	99	102	104	111	111	91	105	61	61	77	79	95	101	61	75	74	78	100	100	82	84	100	102	80	80	87	97	105	105	71	83
CP-2023-004	94	94	84	86	83	99	107	107	91	93	97	99	104	104	107	111	91	103	55	61	73	73	95	95	65	75	54	76	100	102	84	94	92	92	80	80	87	103	95	95	71	75
CP-2023-005	108	108	86	96	83	99	91	107	91	93	89	99	102	102	107	107	91	105	55	61	77	79	95	101	61	75	78	78	100	100	82	84	100	102	80	80	87	103	95	105	83	83
CP-2023-006	112	112	84	90	87	87	89	101	95	97	91	95	102	108	115	115	91	103	55	55	77	77	93	95	61	69	70	76	100	102	90	92	92	92	80	86	99	99	95	95	83	85
CP-2023-007	92	112	84	90	83	93	85	89	93	95	95	95	102	102	107	113	91	105	55	55	73	77	99	101	61	63	56	72	100	100	72	82	100	100	82	82	87	99	105	113	83	87
CP-2023-008	108	112	88	90	83	97	89	91	95	97	95	95	108	110	111	111	91	91	55	61	75	89	95	95	67	71	56	76	100	108	70	78	96	102	80	82	87	87	89	105	83	85
CP-2023-009	98	114	84	96	89	89	85	93	93	95	91	99	102	102	107	107	91	91	55	57	75	75	95	99	75	75	56	72	96	96	70	82	92	92	80	82	87	89	95	105	83	85
CP-2023-010	98	114	84	98	93	93	91	93	91	101	91	91	102	104	111	111	107	107	55	57	75	79	99	105	65	75	56	72	104	108	76	82	92	104	80	94	87	87	95	105	73	83
CP-2023-011	110	114	84	90	91	93	89	91	93	103	87	91	108	112	115	115	91	103	55	55	75	81	93	99	61	61	54	56	102	104	76	82	92	98	78	80	87	87	95	95	79	83
CP-2023-012	98	110	84	90	93	93	93	95	93	93	95	97	102	106	111	111	107	107	55	57	75	81	95	97	63	75	56	70	96	102	82	82	92	92	78	80	87	99	95	113	73	73
CP-2023-013	98	112	96	98	89	93	93	103	91	93	99	99	102	102	109	113	91	91	55	55	75	89	95	99	63	75	56	72	96	102	82	82	92	104	80	80	87	87	95	105	83	83
CP-2023-014	98	108	86	96	93	93	91	95	93	107	87	97	102	102	111	111	105	105	55	61	73	73	91	95	65	67	78	78	96	100	82	84	100	102	80	80	97	97	89	95	71	71
CP-2023-115	94	96	90	96	83	93	85	95	93	93	87	99	102	102	111	117	91	91	55	61	73	75	91	93	61	67	72	72	100	102	82	82	100	110	80	80	99	99	89	95	69	79
CP-2023-116	94	96	86	90	83	87	91	95	93	93	89	99	102	102	107	111	91	105	55	61	73	73	95	95	67	67	72	72	96	102	82	88	92	114	80	80	99	99	89	95	83	91
CP-2023-120	98	112	96	98	93	93	93	103	91	91	91	99	102	102	107	107	91	91	55	57	75	75	95	95	69	75	56	72	96	98	82	82	92	108	80	82	87	89	95	105	83	85
CP-2023-121	98	112	84	88	89	93	91	91	97	103	91	97	102	102	111	111	91	105	55	57	73	77	91	99	63	65	56	72	102	102	70	72	92	96	80	82	87	99	95	95	73	83
CP-2023-122	100	102	84	88	95	97	89	101	91	97	95	95	108	110	107	111	91	107	57	57	75	87	97	99	67	75	72	80	100	104	76	80	92	102	80	82	87	87	89	95	71	75
CP-2023-123	110	110	84	98	87	97	89	93	93	93	91	97	102	112	107	111	91	107	55	57	75	79	95	105	69	73	56	70	96	100	76	78	92	96	80	80	87	99	95	105	69	77
CP-2023-124	98	112	84	96	93	97	89	93	93	97	91	91	104	110	107	115	107	107	55	55	79	87	101	105	69	75	72	78	100	104	70	76	92	96	80	82	87	87	105	109	69	79
CP-2023-125	110	110	84	90	87	93	91	91	95	103	91	95	102	102	115	117	91	105	55	57	75	77	99	101	61	65	56	72	96	100	70	72	100	102	80	82	87	87	95	105	71	73
CP-2023-126	112	112	84	96	97	99	93	95	93	105	91	91	102	110	111	117	91	91	55	61	77	77	97	97	61	75	72	80	96	100	78	88	92	92	78	80	97	97	95	109	69	87
CP-2023-127	98	98	96	96	93	93	91	93	93	105	87	99	102	102	115	115	91	91	55	55	75	81	95	99	63	63	54	72	96	96	82	82	92	92	80	82	87	87	95	105	71	83
DB16806	108	112	84	96	85	95	91	97	95	103	95	95	104	104	113	113	91	105	55	55	77	89	93	101	69	71	68	70	100	108	78	80	92	96	78	82	87	87	89	95	77	77
W116-07	98	110	92	96	83	93	91	101	95	97	95	95	102	114	107	111	91	105	55	55	77	81	95	97	61	63	72	72	102	102	72	76	100	102	82	82	87	99	89	95	69	83
W247-04	98	114	90	96	89	93	85	95	93	101	91	91	102	102	107	115	101	107	55	55	77	77	95	95	63	63	72	74	96	102	76	82	100	102	78	88	87	99	111	113	83	85
W254-04	112	112	84	96	81	93	85	95	93	97	91	103	102	102	107	115	91	105	55	55	75	77	91	95	61	63	72	72	96	100	82	82	92	102	78	88	87	103	95	95	79	83
W42	94	112	90	90	81	93	93	99	97	107	91	91	102	114	111	115	101	107	55	61	73	77	91	95	75	75	54	72	100	102	80	82	92	102	78	78	87	87	95	107	83	83
W786-04	98	98	86	90	87	101	93	95	91	101	91	95	110	110	111	111	107	107	55	57	75	81	95	97	61	61	56	70	96	100	70	82	92	94	80	82	87	103	95	105	71	83

## Sheet: allele_mut_gt_Tissue
Sample	Cfam_STR001_allele1	Cfam_STR001_allele2	Cfam_STR002_allele1	Cfam_STR002_allele2	Cfam_STR004_allele1	Cfam_STR004_allele2	Cfam_STR007_allele1	Cfam_STR007_allele2	Cfam_STR008_allele1	Cfam_STR008_allele2	Cfam_STR010_allele1	Cfam_STR010_allele2	Cfam_STR011_allele1	Cfam_STR011_allele2	Cfam_STR013_allele1	Cfam_STR013_allele2	Cfam_STR014_allele1	Cfam_STR014_allele2	Cfam_STR015_allele1	Cfam_STR015_allele2	Cfam_STR016_allele1	Cfam_STR016_allele2	Cfam_STR017_allele1	Cfam_STR017_allele2	Cfam_STR018_allele1	Cfam_STR018_allele2	Cfam_STR020_allele1	Cfam_STR020_allele2	Cfam_STR021_allele1	Cfam_STR021_allele2	Cfam_STR022_allele1	Cfam_STR022_allele2	Cfam_STR026_allele1	Cfam_STR026_allele2	Cfam_STR027_allele1	Cfam_STR027_allele2	Cfam_STR029_allele1	Cfam_STR029_allele2	Cfam_STR031_allele1	Cfam_STR031_allele2	Cfam_STR032_allele1	Cfam_STR032_allele2
1236_mut	96000000	100000000	84000000	84000000	93000000	95000000	95000000	97000000	101000000	105000000	84000000	94000000	91000000	97000000	102000000	116000000	72010000	74010000	107000000	107000000	91000101	105000000	55000000	57000000	75000000	77000000	93000000	99000000	65000000	69000000	96000000	106000000	72000000	80000000	100000000	104000000	80000000	80000000	94000000	114000000	82000000	84000000	89000000	89000000	109000000	111000000	107000000	107000000	71000000
1292_mut	96000000	98000000	86000200	88000200	91000000	101000000	103020002	105000000	97000000	107000000	88000000	90000000	91000000	91000000	100000000	102000000	70010000	74000000	113030000	113030000	91000101	91000101	55000000	55000000	77000000	77000000	97000000	103000000	69000000	73000000	96000000	98000000	74000000	78000000	96000000	100000000	84000400	90040300	92000000	92000000	80000000	82000000	87000000	87000000	97000000	105000003	89000000	105000004	71000000
1293_mut	96000000	100000000	84000000	86000200	87000000	91000000	95000000	101000000	101000000	103000000	90000000	92000000	91000000	95000000	106000000	110000000	72000000	72010000	111030000	111030000	91000101	107000101	55000000	55000000	73000000	77000000	93000000	101000000	73000000	73000000	96000000	106000000	74000000	78000000	102000000	104000000	80000000	80000000	92000000	92000000	82000000	84000000	87000000	87000000	103000000	107000000	89000000	109000004	71000000
1299_mut	102000000	102000000	86000200	88000200	85000000	91000000	95000000	105020002	105000000	105000000	90000000	90000000	91000000	97000000	102000000	106000000	68000000	76000000	113030000	115030000	91000101	107000101	55000000	55000000	75000000	77000000	95000000	97000000	67000000	69000000	96000000	104000000	72000000	72000000	96000000	102000000	70000400	78000400	92000000	94000000	80000000	90000000	87000000	87000000	99000000	103000003	105000000	109000004	71000000
1300_mut	100000000	100000000	90000500	92000200	89000000	105000000	89000600	99000000	97000000	101000000	92000000	96060005	83000000	95000000	106000700	116000000	68000000	74000000	113030000	115030000	91000101	91000101	55000000	55000000	75000000	79000000	95000000	103000000	63000000	67000000	96000000	96000000	66000000	74000000	98000000	100000000	70000400	90040400	92000000	94000000	82000000	82000000	87000000	87000000	101000003	107000000	89000000	101000000	71000000
1989_mut	100000000	100000000	86000200	88070200	95000000	97000000	89000600	97000000	93000000	105000000	92000000	100000000	91000000	93000000	102000000	108000700	70000000	70010000	111030000	113030000	105000000	107000101	55000000	55000000	77000000	77000000	97000000	105000000	67000000	73000000	86000000	96000000	72000000	80000000	98000000	100000000	70000400	84000400	92000000	92000000	78000000	82000000	87000000	89000000	101000006	107000000	109000000	109000004	71000000
2271_mut	92000000	108000000	84000200	88000200	81000000	83000000	95000000	109020002	91000000	95000000	88000000	94000000	95000000	95000000	102000000	102000000	66010000	76010000	111030000	111030000	91000101	105000001	55000000	61000000	73000000	75000000	99000000	105000000	65000000	67000000	90000000	100000000	76000000	76000000	96000000	102000000	76000000	82000000	98000000	110000000	80000000	80000000	97000000	99000000	97000000	101000003	95060004	95060004	79000000
2272_mut	92000000	92000000	84000000	84000000	81000000	83000000	85000000	85000000	107000000	113000000	92060005	92060005	99000000	99000000	102000000	102000000	66000000	68000000	111030000	111030000	105000001	105000001	55000000	61000000	77000000	77000000	97000000	99000000	61000000	61000000	90000000	100000000	72000000	72000000	100000000	100000000	80000000	82000000	92000000	92000000	80000000	80000000	99000000	99000000	99000000	99000000	95060004	97000000	79000000
2274_mut	92000000	108000000	86000200	86000200	81000000	83000000	91000000	91000000	95000000	97000000	94000000	94060005	91000000	95000000	102000000	106000800	70000000	76010000	111030000	111030000	103000101	105000001	55000000	57000000	73000000	75000000	95000000	99000000	67000000	67000000	94000000	100000000	72000000	76000000	96000000	100000000	80000000	82000000	102000000	110000000	80000000	82000000	97000000	97000000	97000000	105000007	89000000	95060004	79000000
2276_mut	108000000	108000000	86000000	90000200	81000000	87000000	85000002	95000000	95000000	111000000	92060005	94060005	89000000	97000000	100000000	102000000	66010000	76010000	111030000	115030000	103000101	103000101	55000000	57000000	75000000	77000000	97000000	99000000	67000000	67000000	90000000	90000000	72000000	80000000	96000000	100000000	76000000	76000000	92000000	110000000	80000000	80000000	93000000	105000000	101000000	105000007	95060004	97000000	83000000
2277_mut	92000000	108000000	86000200	88000200	81000000	83000000	91000000	91000000	95000000	103000000	92060005	92060005	95000000	103000000	102000000	102000000	66000000	66010000	111030000	111030000	105000000	105000001	57000000	63000000	75000000	75000000	97000000	101000000	67000000	67000000	80000000	90000000	72000000	72000000	96000000	100000000	76000000	82000000	102000000	102000000	80000000	80000000	99000000	105000000	99000000	99000000	95060004	95060004	75000000
2278_mut	92000000	96000000	86000200	98000000	81000000	83000000	91000000	93000000	95000000	95000000	84000000	92060005	95000000	97000000	102000000	102000000	66000000	68000000	111030000	111030000	105000000	105000001	61000000	63000000	73000000	75000000	93000000	105000000	67000000	67000000	80000000	100000000	80000000	82000000	96000000	100000000	76000000	82000000	102000000	112000000	80000000	80000000	97000000	99000000	99000000	99000000	89000000	97000000	81000000
APP-4_mut	104000000	110000000	84000000	96000000	89000000	93000000	85000002	93000000	93000000	95000000	92000000	92000000	89000000	91000000	102000000	102000000	72000000	76010000	111030000	115030008	91000009	101000001	55000000	55000000	77000000	77000000	99000000	101000000	63000000	75000000	98000000	100000000	72000000	72000000	102000000	104000000	82000000	86000400	92000000	108000000	78000000	88000000	87000000	99000000	95000000	101000000	95060004	113000000	73000000
CAN003735_mut	108000000	108000000	84000200	96000000	89000000	93000000	85000002	91000000	93000000	107000000	92000000	96060005	89000000	91000000	102000000	102000000	72000000	72000000	107000000	111030000	91000009	91000009	55000000	55000000	77000000	77000000	93000000	95000000	61000000	67000000	98000000	100000000	54000000	76000000	96000000	96000000	82000000	82000000	92000000	108000000	78000000	82000000	87000000	99000000	99000000	99000000	95060004	95060004	83000000
CAN004075_mut	94000000	108000000	88000200	88000200	83000000	83000000	103000000	103020002	91000000	107000000	90000000	90000000	91000000	91000000	102000000	102000000	66000000	66010000	111030000	111030000	91000009	105000001	55000000	55000000	73000000	75000000	93000000	95000000	61000000	67000000	98000000	98000000	74000000	76000000	100000000	100000000	84000400	88000900	92000000	108000000	80000000	80000000	99000000	105000000	95000000	103000000	95060004	95060004	83000000
CAN004084_mut	98000000	108000000	88000200	90000200	83000000	93000000	85000002	95000000	95000000	97000000	84000000	86000000	89000000	91000000	106000000	108000800	74000000	76010000	107000000	111030000	105000000	105000001	55000000	61000000	73000000	75000000	97000000	97000000	65000000	67000000	82000000	100000000	56000000	72000000	100000000	100000000	82000000	84000000	102000000	108000000	78000000	80000000	99000000	105000000	101000000	101000003	99000000	111000000	79000000
CAN004221_mut	108000000	112000000	88000200	96000000	83000000	83000000	95000000	103000000	91000000	93000000	88000000	94060005	95000000	97000000	100000000	102000000	66000000	66000000	111030000	113030000	103000101	105000001	55000000	61000000	75000000	77000000	91000000	103000000	67000000	67000000	72000000	86000000	72000000	80000000	96000000	96000000	82000000	84000000	102000000	108000000	80000000	80000000	99000000	99000000	99000000	99000000	89000000	97000000	71000000
CAN004230_mut	92000000	92000000	84000000	86000200	83000000	93000000	95000000	103000000	95000000	107000000	90000000	90000000	87000000	91000000	102000000	102000000	66000000	76000000	111030000	113030008	91000101	105000001	55000000	55000000	73000000	75000000	95000000	101000000	65000000	67000000	92000000	98000000	56000000	76000000	96000000	102000000	82000000	88000900	92000000	102000000	78000000	80000000	99000000	99000000	99000000	99000000	89000000	95060004	79000000
CAN004247_mut	96000000	108000000	86000000	96000000	81000000	81000000	89000600	93000000	95000000	107000000	90000000	90000000	95000000	101000000	102000000	102000000	66000000	66000000	107000000	117030000	91000101	91000101	55000000	55000000	73000000	75000000	97000000	99000000	63000000	67000000	92000000	96000000	76000000	82000000	96000000	100000000	82000000	92000900	92000000	92000000	80000000	80000000	99000000	105000000	95000000	103000000	95060004	95060004	75000000
CAN004248_mut	108000000	108000000	86000000	88000200	83000000	97000000	95000000	95000000	91000000	97000000	88000000	94000000	97000000	99000000	102000000	102000000	66010000	72000000	107000000	113030008	103000101	105000000	55000000	55000000	77000000	77000000	99000000	101000000	63000000	67000000	82000000	90000000	72000000	80000000	96000000	104000000	88000900	88000900	102000000	108000000	80000000	80000000	87000000	99000000	101000000	101000000	105000004	113000000	83000000
CAN004483_mut	108000000	108000000	86000000	88000200	87000000	95000000	91000000	93000000	95000000	97000000	86000000	102090000	91000000	95000000	106000000	110000000	70000000	70000000	111030000	115030000	105000001	107000101	55000000	55000000	77000000	89000000	91000000	95000000	61000000	69000000	98000000	102000000	70000000	80000000	98000000	100000000	70000400	76000400	92000000	112000000	80000000	82000000	87000000	87000000	101000000	101000003	105000000	105000004	69000000
CAN004496_mut	96000000	110000000	84000000	84000200	81000000	83000000	95000000	103000000	95000000	107000000	96060005	98060005	91000000	93000000	102000000	104000000	76000000	80010000	107000000	107000000	91000101	105000001	57000000	57000000	75000000	77000000	95000000	95000000	67000000	67000000	86000000	98000000	72000000	82000000	96000000	102000000	82000000	92000900	102000000	102000000	78000000	80000000	97000000	97000000	95000000	101000003	95060004	105000004	79000000
CAN004499_mut	104000000	104000000	90000200	98000000	87000000	97000000	93000000	93000000	91000000	95000000	84000000	102090000	91000000	95000000	108000000	110000000	70000000	70000000	-99	-99	91000009	105000001	55000000	55000000	87000000	87000000	93000000	97000000	61000000	75000000	86000000	102000000	72000000	78000000	104000000	104000000	80000000	80000000	92000000	102000000	80000000	82000000	87000000	87000000	97000000	101000000	95060004	101000000	83000000
CAN004515_mut	98000000	114000000	88000200	90000003	87000000	89000000	89000600	93000000	97000000	99000000	86000000	90000000	91000000	95000000	106000000	106000000	70010000	70010000	111030000	111030000	107000101	107000101	55000000	55000000	75000000	79000000	99000000	99000000	65000000	71000000	102000000	110000000	68000000	76000000	96000000	98000000	70000400	76000300	92000000	92000000	80000000	82000000	87000000	89000000	93000000	95000000	101000000	101000000	73000000
CAN004519_mut	104000000	112000000	88000200	96000000	83000000	87000000	91000000	93000000	95000000	97000000	84000000	84000000	95000000	97000000	102000000	108000700	70000000	70010000	107000000	117030000	91000101	105000001	55000000	55000000	75000000	89000000	91000000	105000000	71000000	75000000	90000000	102000000	56000000	68000000	100000000	100000000	82000000	88000900	92000000	92000000	80000000	80000000	87000000	87000000	95000000	103000000	89000000	105000004	73000000
CAN005327_mut	108000000	110000000	88000200	90000200	81000000	81000000	95000000	99020002	93000000	105000000	90000000	90000000	93000000	101000000	102000000	108000000	66000000	66000000	107000000	117030000	91000009	103000101	55000000	55000000	73000000	79000000	95000000	97000000	61000000	69000000	92000000	96000000	76000000	82000000	96000000	100000000	82000000	82000000	92000000	92000000	80000000	80000000	99000000	105000000	95000000	103000000	95060004	95060004	75000000
CAN005603_mut	98000000	112000000	96000000	96000000	93000000	95000000	85000002	95000000	91000000	95000000	90000005	96000000	95000000	99000000	102000000	106000000	70010011	70010011	111030000	113030000	101000001	107000101	55000000	55000000	79000000	87000000	91000000	97000000	65000000	75000000	90000000	102000000	56000000	80000000	104000000	104000000	76000400	92000900	92000000	96000000	82000000	82000000	87000000	87000000	99001000	101000000	101000000	101000000	71000000
CAN005607_mut	100000000	100000000	86000000	90000200	83000000	93000000	93000000	95000000	93000000	95000000	84000000	86000000	91000000	95000000	102000000	110001100	72000000	72010000	111030000	111030000	91000101	107000101	55000000	55000000	75000000	79000000	99000000	101000000	69000000	69000000	108000000	110000000	56000000	76000000	96000000	104000000	82000400	88000900	92000000	94000000	80000000	80000000	87000000	89000000	95000000	99001000	95060004	105000004	69000000
CAN006158_mut	92000000	96000000	86000200	94000000	89000000	89000000	93000012	103000000	93000000	101000000	86000000	88000000	89000013	93000013	102000000	102000000	70000000	72000000	111030000	111030000	105000001	105000001	67000000	67000000	73000000	77000000	99000000	99000000	69000000	69000000	102000000	104000000	72000000	80000000	102000000	102000000	78000000	84000400	92000000	102000000	80000000	94000000	99000000	99000000	109100000	109100000	97060004	99000000	75000000
CAN006164_mut	92000000	98000000	86000200	86000200	89000000	89000000	93000012	103000000	99000000	101000000	90000000	92000000	93000013	103000000	102000000	110000000	66010000	72000000	111030000	111030000	105000000	105000001	67000000	67000000	73000000	79000000	95000000	105000000	69000000	69000000	82000000	110000000	74000000	76000000	98000000	102000000	88000400	90000400	92000000	102000000	80000000	80000000	95000000	99000000	109100000	109100000	95060004	101000000	79000000
CAN006167_mut	96000000	96000000	86000200	96000000	87001200	89000000	103020002	103020002	95000000	101000000	90000000	102000000	93000013	93000013	110000000	110000000	70000000	70110000	111030000	111030000	105000001	105000001	67000000	67000000	77000000	79000000	99000000	99000000	69000000	69000000	82000000	110000000	68000000	68000000	98000000	102000000	80000000	88000400	102000000	102000000	80000000	82000000	99000000	101000000	109000000	109100000	89000000	99000000	77000000
CAN006168_mut	92000000	110000000	86000200	86000200	83000000	83000000	91000000	93000012	95000000	97000000	88000000	94000000	89000013	99000000	102000000	108000000	66010000	72000000	111030000	111030000	105000001	105000001	67000000	67000000	75000000	79000000	103000000	107000000	65000000	69000000	82000000	104000000	68000000	78000000	102000000	108000000	76000000	78000000	104000000	106000000	80000000	88000000	93000000	99000000	97000000	101000003	95060004	97000000	85000000
CAN006169_mut	96000000	114000000	82000000	90000000	87001200	97000000	85000002	97000000	95000000	97000000	92000000	94000000	93000013	99000000	110000000	110000800	72000000	74000000	105030000	115030008	105000001	105000001	67000000	67000000	73000000	77000000	99000000	103000000	69000000	69000000	82000000	82000000	72000000	78000000	96000000	102000000	88000000	88000000	92000000	92000000	78000000	88000000	93000000	99000000	101000003	105000007	93000000	95060004	75000000
CAN006179_mut	92000000	114000000	84000000	94000000	83000000	83000000	95000000	103000000	99000000	101000000	92000000	94000000	93000013	99000000	102000000	102000000	70110000	72000000	111030000	111030000	105000000	105000001	67000000	69000000	73000000	77000000	95000000	99000000	69000000	69000000	82000000	106000000	70000000	80000000	102000000	102000000	84000400	84000400	102000000	102000000	94000000	94000000	95000000	101000000	103000007	105000007	97000000	97000000	75000000
CP-2019-449_mut	92000000	92000000	84000000	84000200	93000000	93000000	91000000	109020002	93000000	107000000	90000000	94000000	95000000	99000000	102000000	102000000	70010000	76000000	117030000	117030000	105000001	105000101	55000000	55000000	73000000	75000000	91000000	95000000	67000000	67000000	82000000	92000000	54000000	72000000	96000000	102000000	82000000	84000000	92000000	110000000	80000000	94000000	103000000	103000000	103000000	103000000	95060004	95060004	79000000
CP-2019-460_mut	102000000	102000000	84000000	96000000	83000000	93000000	103000000	107020002	95000000	99000000	86000000	90000000	91000000	95000000	104000000	110000000	70010000	70010000	111030000	111030000	105000001	105000001	55000000	55000000	77000000	77000000	93000000	95000000	61000000	69000000	90000000	96000000	74000000	76000000	100000000	102000000	76000400	88000900	94000000	94000000	80000000	80000000	87000000	87000000	101000003	107000000	89000000	95060004	69000000
CP-2019-656_mut	94000000	108000000	84000200	86000000	93000000	93000000	91000000	93000000	95000000	103000000	94000000	94060005	91000000	99000000	102000000	108000700	66010000	76010000	113030008	117030000	91000009	91000101	55000000	55000000	77000000	79000000	95000000	101000000	61000000	75000000	90000000	100000000	72000000	74000000	102000000	102000000	72000300	82000000	92000000	92000000	82000000	82000000	87000000	87000000	95000000	95000000	89000000	95060004	83000000
CP-2020-001_mut	96000000	96000000	84000200	88000200	83000000	93000000	89000600	93000000	103000000	103000000	90000005	96000000	91000000	91000000	110000000	110000000	70010000	74000000	107000000	111030000	91000009	105000001	57000000	57000000	77000000	77000000	97000000	97000000	69000000	75000000	96000000	102000000	56000000	70000000	102000000	104000000	70000400	78000400	92000000	92000000	80000000	82000000	87000000	87000000	97000000	105000000	105000004	111000000	73000000
CP-2020-002_mut	94000000	98000000	84000000	84000200	93000000	93000000	85000002	91000000	93000000	101000000	92000000	94000000	91000000	91000000	102000000	102000000	66010000	70010000	111030000	113030000	91000009	107000101	55000000	55000000	77000000	87000000	95000000	95000000	65000000	75000000	90000000	90000000	56000000	80000000	100000000	100000000	78000000	82000000	92000000	92000000	78000000	82000000	87000000	99000000	101000000	107000000	95060004	95060004	73000000
CP-2020-003_mut	110000000	114000000	84000200	90000200	83000000	97000000	91000000	93000000	95000000	103000000	94000000	94060005	91000000	97000000	106000000	110000000	70000000	72000000	107030000	111030000	91000009	91000101	55000000	55000000	77000000	89000000	93000000	99000000	61000000	71000000	82000000	82000000	68000000	82000000	100000000	102000000	72000400	80000000	92000000	92000000	80000000	82000000	87000000	87000000	95000000	101000000	101000000	105000004	83000000
CP-2020-004_mut	96000000	104000000	88000200	96000000	83000000	83000000	95000000	97000000	91000000	95000000	86000000	92000000	91000000	95000000	106000000	110000000	70000000	70010000	111030000	115030000	105000001	105000001	55000000	57000000	79000000	87000000	99000000	101000000	63000000	69000000	100000000	102000000	56000000	72000000	96000000	108000000	70000400	82000000	92000000	102000000	82000000	82000000	87000000	97000000	97000000	101000000	95060004	101000000	71000000
CP-2020-005_mut	98000000	104000000	88000200	94000000	83000000	83000000	85000000	89000600	95000000	101000000	86000000	92000000	91000000	95000000	104000000	110000000	70010000	70010000	107000000	111030000	91000101	105000001	55000000	55000000	79000000	87000000	91000000	105000000	69000000	77000000	100000000	102000000	56000000	72000000	96000000	108000000	70000400	82000000	92000000	94000000	82000000	82000000	87000000	87000000	95000000	97000000	95060004	109000000	69000000
CP-2020-006_mut	112000000	112000000	88000200	96000000	93000000	95000000	91000000	93000000	91000000	107000000	86000000	92000000	91000000	91000000	102000000	110000000	72000000	72000000	107000000	107000000	105000001	107000101	55000000	55000000	77000000	81000000	95000000	101000000	61000000	67000000	98000000	100000000	72000000	72000000	96000000	102000000	72000300	76000400	92000000	92000000	78000000	80000000	87000000	103000000	103000000	103000000	95060004	105000004	69000000
CP-2020-007_mut	-99	-99	86000200	88000200	87000000	95000000	91000000	101000000	97000000	97000000	88000000	88000000	91000000	99000000	110000000	110000000	72000000	72000000	111030000	111030000	91000101	101000001	55000000	57000000	79000000	89000000	105000000	105000000	69000000	69000000	100000000	100000000	70000000	78000000	96000000	100000000	80000000	82000000	92000000	92000000	80000000	82000000	87000000	99000000	95000000	95000000	105000004	111000000	71000000
CP-2020-008_mut	106000000	108000000	88000200	98000000	81000000	89000000	85000000	89000600	97000000	103000000	86000000	94060005	91000000	97000000	106000000	106000000	70000000	72000000	111030000	113030000	105000000	107000101	55000000	55000000	75000000	89000000	95000000	97000000	65000000	65000000	90000000	98000000	56000000	68000000	104000000	108000000	76000400	78000000	94000000	112000000	80000000	82000000	87000000	87000000	105000000	105000000	105000004	107000000	73000000
CP-2020-009_mut	100000000	104000000	88000200	98000000	83000000	95000000	91000000	93000000	95000000	101000000	86000000	90000000	91000000	91000000	110000000	110000000	72010000	74010000	115030000	115030000	91000101	107000101	55000000	55000000	75000000	79000000	99000000	101000000	69000000	71000000	90000000	110000000	68000000	80000000	96000000	102000000	80000000	88000900	92000000	92000000	80000000	80000000	97000000	99000000	95000000	105000000	99000000	105000004	71000000
CP-2020-010_mut	98000000	98000000	88000200	88000200	83000000	95000000	89000600	95000000	95000000	97000000	90000000	90000005	91000000	93000000	110000000	110000000	70000000	70010000	111030000	115000000	107000000	107000101	55000000	55000000	79000000	79000000	95000000	101000000	61000000	65000000	98001300	102000000	72000000	78000000	96000000	104000000	88000900	92000900	92000000	92000000	80000000	82000000	87000000	87000000	97000000	103000007	95060004	105000004	69000000
CP-2020-011_mut	98000000	104000000	90000200	98000000	83000000	93000000	89000600	89000600	91000000	103000000	88000000	88000000	91000000	97000000	108000700	108000800	70010000	70010000	115030008	115030008	101000001	107000000	55000000	55000000	77000000	81000000	99000000	101000000	69000000	69000000	108000000	110000000	56000000	80000000	96000000	100000000	70000400	76000400	94000000	100000000	80000000	80000000	87000000	87000000	101000000	101000000	105000004	109000000	77000000
CP-2020-012_mut	98000000	114000000	90000003	98000000	83000000	83000000	89000600	91000000	95000000	101000000	88000000	90000000	91000000	95000000	106000000	110000000	70010000	70010000	111030000	111030000	105000001	107000101	55000000	67000000	77000000	77000000	91000000	105000000	63000000	69000000	102000000	106000000	56000000	56000000	100000000	104000000	76000400	76000400	94000000	102000000	80000000	80000000	87000000	99000000	101000000	103000007	95060004	105000000	69000000
CP-2020-013_mut	102000000	102000000	84000200	98000000	93000000	93000000	93000000	103000000	91000000	101000000	88000000	88000000	95000000	95000000	102000000	106000000	70010000	76000000	111030000	111030000	91000009	105000001	55000000	67000000	79000000	81000000	93000000	105000000	69000000	69000000	100000000	110000000	56000000	78000000	96000000	102000000	70000400	76000400	94000000	104000000	80000000	82000000	87000000	87000000	95000000	95000000	95060004	95060004	69000000
CP-2020-014_mut	96000000	112000000	88000200	88000200	93000000	95000000	91000000	91000000	91000000	97000000	84000000	90000005	91000000	91000000	106000000	110000000	70000000	70000000	111030000	111030000	105000001	105000001	55000000	55000000	79000000	89000000	97000000	97000000	71000000	71000000	100000000	110000000	74000000	78000000	96000000	96000000	72000400	88000900	92000000	94000000	80000000	82000000	87000000	99000000	95000000	103000000	105000000	109000004	71000000
CP-2020-015_mut	98000000	104000000	84000000	84000000	87000000	93000000	93000000	93000000	95000000	99000000	84000000	90000005	91000000	95000000	110000000	110001100	70000000	70010000	107000000	113030000	91000101	105000000	55000000	57000000	75000000	75000000	93000000	105000000	69000000	71000000	90000000	100000000	56000000	72000000	100000000	104000000	80000000	80000000	92000000	92000000	82000000	82000000	87000000	87000000	95000000	101000003	95060004	109000000	73000000
CP-2020-020_mut	92000000	112000000	90000000	96000000	83000000	97000000	91000000	93000000	97000000	103000000	90000000	90000005	87000000	91000000	104000000	110000000	70010000	70010000	115000000	115030000	91000009	91000101	55000000	55000000	75000000	87000000	93000000	105000000	63000000	75000000	100000000	102000000	72000000	76000000	100000000	102000000	70000400	82000000	94000000	112000000	80000000	84000000	87000000	97000000	101000000	107000000	95060004	105000004	69000000
CP-2020-022_mut	92000000	108000000	90000000	96000000	89000000	93000000	85000000	95000000	93000000	93000000	84000000	96060005	91000000	99000000	102000000	102000000	72000000	76010000	117030000	117030000	91000101	105000000	55000000	55000000	77000000	77000000	99000000	101000000	75000000	75000000	90000000	100000000	72000000	72000000	96000000	102000000	72000300	82000000	92000000	92000000	78000000	80000000	87000000	97000000	101000000	101000000	95060004	95060004	83000000
CP-2023-001_mut	94000000	94000000	86000000	96000000	83000000	99000000	107020002	107020002	91000000	93000000	90000000	90000000	89000000	97000000	104000800	104000800	66000000	70010000	111030000	111030000	91000101	103000101	55000000	61000000	73000000	77000000	95000000	101000000	61000000	67000000	96000000	98000000	54000000	56000000	100000000	100000000	84000400	94000900	92000000	102000000	80000000	82000000	97000000	103000000	101000000	101000000	95060004	95060004	75000000
CP-2023-002_mut	92000000	96000000	88000200	96000000	83000000	87000000	91000000	103020002	91000000	107000000	90000000	102060005	99000000	99000000	102000000	108000800	74000000	76000000	111030000	113030008	91000101	107000101	55000000	57000000	75000000	79000000	95000000	95000000	67000000	67000000	98000000	100000000	72000000	72000000	96000000	100000000	76000000	88000400	110000000	112000000	80000000	86000000	99000000	99000000	99000000	109000000	89000000	105000004	79000000
CP-2023-003_mut	108000000	108000000	86000000	96000000	83000000	83000000	91000000	107020002	91000000	105000000	90000000	94060005	89000000	99000000	102000000	104000800	66000000	72000000	111030000	111030000	91000101	105000001	61000000	61000000	77000000	79000000	95000000	101000000	61000000	75000000	82000000	100000000	74000000	78000000	100000000	100000000	82000000	84000400	100000000	102000000	80000000	80000000	87000000	97000000	95000000	101000000	105000004	105000004	71000000
CP-2023-004_mut	94000000	94000000	84000000	86000000	83000000	99000000	107020002	107020002	91000000	93000000	84000000	90000000	97000000	99000000	104000800	104000800	66000000	72000000	107000000	111030000	91000101	103000101	55000000	61000000	73000000	73000000	95000000	95000000	65000000	75000000	96000000	96000000	54000000	76000000	100000000	102000000	84000400	94000900	92000000	92000000	80000000	80000000	87000000	103000000	101000000	101000000	95060004	95060004	71000000
CP-2023-005_mut	108000000	108000000	86000000	96000000	83000000	99000000	91000000	107020002	91000000	93000000	90000000	90000000	89000000	99000000	102000000	102000000	70000000	70010000	107000000	107000000	91000101	105000101	55000000	61000000	77000000	79000000	95000000	101000000	61000000	75000000	82000000	100000000	78000000	78000000	100000000	100000000	82000000	84000400	100000000	102000000	80000000	80000000	87000000	103000000	95000000	101000000	95060004	105000004	83000000
CP-2023-006_mut	112000000	112000000	84000000	90000000	87000000	87000000	89000600	101001400	95000000	97000000	90000000	92000000	91000000	95000000	102000000	108000700	72010000	72010000	115030000	115030000	91000009	103000101	55000000	55000000	77000000	77000000	93000000	95000000	61000000	69000000	96000000	96000000	70000000	76000000	100000000	102000000	90000900	92000900	92000000	92000000	80000000	86000000	99000000	99000000	99000000	103000000	95060004	95060004	83000000
CP-2023-007_mut	92000000	112000000	84000200	90000000	83000000	93000000	85000002	89000600	93000000	95000000	84000000	90000000	95000000	95000000	102000000	102000000	66010000	70010000	107000000	113030008	91000009	105000101	55000000	55000000	73000000	77000000	99000000	101000000	61000000	63000000	98000000	100000000	56000000	72000000	100000000	100000000	72000300	82000000	100000000	100000000	82000000	82000000	87000000	99000000	95000000	105000000	105000000	113000000	83000000
CP-2023-008_mut	108000000	112000000	88000000	90000200	83000000	97000000	89000600	91000000	95000000	97000000	92000000	98060005	95000000	95000000	108000700	110000000	72000000	72000000	111030000	111030000	91000009	91000009	55000000	61000000	75000000	89000000	95000000	95000000	67000000	71000000	90000000	102000000	56000000	76000000	100000000	108000000	70000400	78000000	96000000	102000000	80000000	82000000	87000000	87000000	99000000	99000000	89000000	105000000	83000000
CP-2023-009_mut	98000000	114000000	84000200	96000000	89000000	89000000	85000002	93000000	93000000	95000000	94000000	98090000	91000000	99000000	102000000	102000000	66000000	72000000	107000000	107000000	91000009	91000009	55000000	57000000	75000000	75000000	95000000	99000000	75000000	75000000	86000000	96000000	56000000	72000000	96000000	96000000	70000400	82000000	92000000	92000000	80000000	82000000	87000000	89000000	99000000	99000000	95060004	105000004	83000000
CP-2023-010_mut	98000000	114000000	84000000	98000000	93000000	93000000	91000000	93000000	91000000	101000000	84000000	84000000	91000000	91000000	102000000	104000800	72000000	72000000	111030000	111030000	91000101	107000101	55000000	57000000	75000000	79000000	99000000	105000000	65000000	75000000	98000000	100000000	56000000	72000000	104000000	108000000	76000400	82000000	92000000	104000000	80000000	94000000	87000000	87000000	95000000	101000000	95060004	105000004	73000000
CP-2023-011_mut	110000000	114000000	84000000	90000003	91000000	93000000	89000600	91000000	93000000	103000000	90060005	98000000	87000000	91000000	108000700	112000700	70010000	76000000	115030008	115030008	91000009	103000101	55000000	55000000	75000000	81001500	93000000	99000000	61000000	61000000	98000000	102000000	54000000	56000000	102000000	104000000	76000400	82000000	92000000	98000000	78000000	80000000	87000000	87000000	95000000	101000000	95060004	95060004	79000000
CP-2023-012_mut	98000000	110000000	84000000	90000000	93000000	93000000	93000000	95000000	93000000	93000000	96000000	98000000	95000000	97000000	102000000	106000000	72000000	76000000	111030000	111030000	91000101	107000101	55000000	57000000	75000000	81000000	95000000	97000000	63000000	75000000	90000000	102000000	56000000	70000000	96000000	102000000	82000000	82000000	92000000	92000000	78000000	80000000	87000000	99000000	97000000	101000000	95060004	113000000	73000000
CP-2023-013_mut	98000000	112000000	96000000	98000000	89000000	93000000	93000000	103000000	91000000	93000000	98090000	98090000	99000000	99000000	102000000	102000000	72000000	72010000	-99	-99	91000009	91000101	55000000	55000000	75000000	89000000	95000000	99000000	63000000	75000000	86000000	100000000	56000000	72000000	96000000	102000000	82000000	82000000	92000000	104000000	80000000	80000000	87000000	87000000	95000000	95000000	95060004	105000004	83000000
CP-2023-014_mut	98000000	108000000	86000200	96000000	91000000	93000000	91000000	95000000	93000000	107000000	90000000	94060005	87000000	97000000	102000000	102000000	70000000	70010000	111030000	111030000	105000000	105000101	55000000	61000000	73000000	73000000	91000000	95000000	65000000	67000000	82000000	100000000	76000000	78000000	96000000	100000000	82000000	82000000	100000000	102000000	80000000	80000000	97000000	97000000	95000000	103000000	89000000	95060004	71000000
CP-2023-115_mut	94000000	96000000	90000000	96000000	83000000	93000000	85000002	95000000	93000000	93000000	94060005	98060005	87000000	99000000	102000000	102000000	66000000	66000000	111030000	117030000	91000101	91000101	55000000	61000000	73000000	75000000	91000014	93000000	61000000	67000000	92000000	98000000	72000000	72000000	100000000	102000000	82000000	82000000	100000000	110000000	80000000	80000000	97000000	99000000	95000000	101000003	89000000	95060004	69000000
CP-2023-116_mut	94000000	96000000	86000000	90000000	83000000	87000000	91000000	95000000	93000000	93000000	98060005	102060005	89000000	99000000	102000000	102000000	66000000	70010000	107000000	111030000	91000009	105000001	55000000	61000000	73000000	73000000	95000000	95000000	67000000	67130000	96000000	98000000	72000000	72000000	96000000	102000000	82000000	88000900	92000000	114000000	80000000	80000000	99000000	99000000	95000000	101000003	89000000	95060004	83000000
CP-2023-120_mut	98000000	112000000	96000000	98000000	93000000	93000000	93000000	103000000	91000000	91000000	88000000	98090000	91000000	99000000	102000000	102000000	70000000	72000000	107000000	107000000	91000009	91000009	55000000	57000000	75000000	75000000	95000000	95000000	69000000	75000000	86000000	100000000	56000000	72000000	96000000	98000000	82000000	82000000	92000000	108000000	80000000	82000000	87000000	89000000	99000000	99000000	95060004	105000004	83000000
CP-2023-121_mut	98000000	112000000	84000200	88000200	89000000	93000000	91000000	91000000	97000000	103000000	90000005	94060005	91000000	97000000	102000000	102000000	68000000	72000000	111030000	111030000	91000009	105000001	55000000	57000000	73000000	77000000	91000000	99000000	63000000	65000000	90000000	90000000	56000000	72000000	102000000	102000000	70000400	72000400	92000000	96000000	80000000	82000000	87000000	99000000	95000000	101000003	95060004	95060004	73000000
CP-2023-122_mut	100000000	102000000	84000000	88000200	95000000	97000000	89000600	101001400	91000000	97000000	94000000	94060005	95000000	95000000	108000700	110000000	70000000	72000000	107000000	111030000	91000009	107000101	57000000	57000000	75000000	87000000	97000000	99000000	67130000	75000000	96000000	102000000	72000000	80000000	100000000	104000000	76000400	80000000	92000000	102000000	80000000	82000000	87000000	87000000	97000000	107000000	89000000	95060004	71000000
CP-2023-123_mut	110000000	110000000	84000200	98000000	87000000	97000000	89000600	93000000	93000000	93000000	-99	-99	91000000	97000000	102000000	112000700	72000000	72000000	107000000	111030000	91000101	107000101	55000000	57000000	75000000	79000000	95000000	105000000	69000000	73000000	98001300	102000000	56000000	70000000	96000000	100000000	76000400	78000400	92000000	96000000	80000000	80000000	87000000	99000000	105000000	105000000	95060004	105000004	69000000
CP-2023-124_mut	98000000	112000000	84000200	96000000	93000000	97000000	89000600	93000000	93000000	97000000	90000000	94060005	91000000	91000000	104000000	110000000	72000000	72000000	107030000	115030000	107000000	107000101	55000000	55000000	79000000	87000000	101000000	105000000	69000000	75000000	100000000	102000000	72000000	78000000	100000000	104000000	70000400	76000400	92000000	96000000	80000000	82000000	87000000	87000000	93000000	99000000	105000004	109000000	69000000
CP-2023-125_mut	110000000	110000000	84000200	90000000	87000000	93000000	91000000	91000000	95000000	103000000	84000000	94000000	91000000	95000000	102000000	102000000	70010000	70010000	115030008	117030000	91000009	105000000	55000000	57000000	75000000	77000000	99000000	101000000	61000000	65000000	90000000	90000000	56000000	72000000	96000000	100000000	70000400	72000300	100000000	102000000	80000000	82000000	87000000	87000000	107000000	109000000	95060004	105000004	71000000
CP-2023-126_mut	112000000	112000000	84000000	96000000	97000000	97000000	93000000	95000000	93000000	105000000	96000000	98000000	91000000	91000000	102000000	110001100	70000000	70010000	111030000	117030000	91000009	91000009	55000000	61000000	77000000	77000000	97000000	97000000	61000000	75000000	90000000	112000000	72000000	80000000	96000000	100000000	78000400	88000900	92000000	92000000	78000000	80000000	97000000	97000000	99001000	101000000	95060004	109000000	69000000
CP-2023-127_mut	98000000	98000000	96000000	96000000	93000000	93000000	91000000	93000000	93000000	105000000	92000000	92000000	87000000	99000000	102000000	102000000	72000000	72000000	115030008	115030008	91000009	91000009	55000000	55000000	75000000	81000000	95000000	99000000	63000000	63000000	86000000	102000000	54000000	72000000	96000000	96000000	82000000	82000000	92000000	92000000	80000000	82000000	87000000	87000000	95000000	101000000	95060004	105000004	71000000
DB16806_mut	108000000	112000000	84000200	96000000	85000000	95000000	91000000	97000000	95000000	103000000	84000000	84000000	95000000	95000000	104000800	104000800	70010000	70010000	113030000	113030000	91000009	105000001	55000000	55000000	77000000	89000000	93000000	101000000	69000000	71000000	90000000	102000000	68000000	70000000	100000000	108000000	78000000	80000000	92000000	96000000	78000000	82000000	87000000	87000000	101000000	107000000	89000000	95060004	77000000
W116-07_mut	98000000	110000000	92000200	96000000	83000000	93000000	91000000	101001400	95000000	97000000	86000000	90000000	95000000	95000000	102000000	114000000	66000000	70010000	107000000	111030000	91000009	105000001	55000000	55000000	77000000	81000000	95000000	97000000	61000000	63000000	90000000	90000000	54000000	72000000	96000000	102000000	72000300	76000400	100000000	102000000	82000000	82000000	87000000	99000000	103000000	103000000	89000000	95060004	69000000
W247-04_mut	98000000	114000000	90000000	96000000	89000000	93000000	85000002	95000000	93000000	101000000	92000000	94000000	91000000	91000000	102000000	102000000	70000000	70010000	107000000	115030008	101000001	107000101	55000000	55000000	77000000	77000000	95000000	95000000	63000000	63000000	80000000	92000000	72000000	74000000	96000000	102000000	76000000	82000000	100000000	102000000	78000000	88000000	87000000	99000000	99000000	99000000	111000000	113000000	83000000
W254-04_mut	112000000	112000000	84000000	96000000	81000000	93000000	85000002	95000000	93000000	97000000	90000000	90000000	91000000	103000000	102000000	102000000	72000000	76010000	107000000	115000000	91000009	105000001	55000000	55000000	75000000	77000000	91000000	95000000	61000000	63000000	90000000	96000000	72000000	72000000	96000000	100000000	82000000	82000000	92000000	102000000	78000000	88000000	87000000	103000000	101000000	109000000	95060004	95060004	79000000
W42_mut	94000000	112000000	90000000	90000000	81000000	93000000	93000000	99020002	97000000	107000000	94000000	96060005	91000000	91000000	102000000	114000000	70000000	70010000	111030000	115030008	101000001	107000101	55000000	61000000	73000000	77000000	91000000	95000000	75000000	75000000	90000000	90000000	54000000	72000000	100000000	102000000	80000000	82000400	92000000	102000000	78000000	78000000	87000000	87000000	95000000	101000000	95060004	107000004	83000000
W786-04_mut	98000000	98000000	86000200	90000200	87000000	101000000	93000000	95000000	91000000	101000000	86000000	90000000	91000000	95000000	110000000	110000000	68000000	76010000	111030000	111030000	107000000	107000101	55000000	57000000	75000000	81000000	95000000	97000000	61000000	61000000	98000000	102000000	56000000	70000000	96000000	100000000	70000400	82000000	92000000	94000000	80000000	82000000	87000000	103000000	95000000	95000000	95060004	105000004	71000000
[truncated: 3 more columns]

## Sheet: allele_len_gt_Scat
Sample	Cfam_STR001_allele1	Cfam_STR001_allele2	Cfam_STR002_allele1	Cfam_STR002_allele2	Cfam_STR004_allele1	Cfam_STR004_allele2	Cfam_STR007_allele1	Cfam_STR007_allele2	Cfam_STR008_allele1	Cfam_STR008_allele2	Cfam_STR009_allele1	Cfam_STR009_allele2	Cfam_STR010_allele1	Cfam_STR010_allele2	Cfam_STR011_allele1	Cfam_STR011_allele2	Cfam_STR012_allele1	Cfam_STR012_allele2	Cfam_STR013_allele1	Cfam_STR013_allele2	Cfam_STR014_allele1	Cfam_STR014_allele2	Cfam_STR015_allele1	Cfam_STR015_allele2	Cfam_STR016_allele1	Cfam_STR016_allele2	Cfam_STR017_allele1	Cfam_STR017_allele2	Cfam_STR018_allele1	Cfam_STR018_allele2	Cfam_STR019_allele1	Cfam_STR019_allele2	Cfam_STR020_allele1	Cfam_STR020_allele2	Cfam_STR021_allele1	Cfam_STR021_allele2	Cfam_STR022_allele1	Cfam_STR022_allele2	Cfam_STR026_allele1	Cfam_STR026_allele2	Cfam_STR027_allele1	Cfam_STR027_allele2	Cfam_STR029_allele1	Cfam_STR029_allele2	Cfam_STR030_allele1	Cfam_STR030_allele2	Cfam_STR031_allele1	Cfam_STR031_allele2	Cfam_STR032_allele1
CP-2023-016	98	98	84	86	87	93	89	91	97	103	92	102	91	91	102	106	70	74	117	117	91	105	55	57	89	89	95	97	69	75	90	102	56	70	96	104	76	78	92	94	80	82	87	99	101	103	101	111	69
CP-2023-019	92	104	84	96	83	83	85	91	95	103	86	92	91	95	102	102	70	72	111	111	91	91	55	55	73	75	95	99	61	67	90	90	72	76	100	104	78	82	92	102	80	94	87	99	95	107	95	109	71
CP-2023-020	102	102	84	96	83	93	85	91	95	95	86	86	91	95	102	106	70	70	111	111	91	91	55	61	73	77	91	95	61	75	80	96	72	78	100	104	76	82	92	102	78	80	87	99	-99	-99	95	95	71
CP-2023-025	98	108	84	86	93	97	93	95	93	101	90	90	91	97	102	102	72	76	113	117	91	107	55	57	77	81	93	99	69	75	100	102	56	72	96	100	70	72	94	94	82	82	97	99	99	99	95	95	73
CP-2023-036	110	112	86	96	93	97	93	103	99	99	90	92	89	99	110	110	70	72	111	111	105	105	55	67	73	77	99	107	69	69	82	82	68	68	96	102	78	88	92	94	80	94	93	101	105	109	101	101	82
CP-2023-040	98	112	86	86	83	93	93	95	95	97	90	90	93	103	102	102	70	70	111	121	105	105	55	67	73	77	99	99	69	71	82	82	72	76	98	100	76	84	92	92	80	80	99	101	105	105	93	99	82
CP-2023-079	96	98	84	90	83	93	89	93	101	103	86	98	95	101	106	114	72	76	111	115	105	105	55	55	81	83	91	97	63	65	98	100	56	74	102	104	70	82	94	104	80	82	87	87	103	105	95	105	73
CP-2023-087	108	108	84	84	89	93	85	95	95	97	88	90	95	95	102	102	70	72	113	115	91	91	57	61	75	75	95	95	61	67	86	90	72	72	96	96	82	88	92	114	78	86	97	103	99	105	95	95	79
CP-2023-092	98	108	84	84	89	93	85	93	93	95	94	94	95	95	102	102	72	76	111	113	91	105	55	57	75	79	91	95	61	63	80	90	56	72	96	96	82	82	92	96	78	78	97	99	95	105	95	95	79
CP-2023-105	104	104	90	96	85	91	91	93	93	95	90	94	91	95	102	108	70	72	107	115	103	107	55	55	75	77	99	101	61	67	98	102	56	56	104	108	76	82	92	98	78	80	87	87	95	101	95	101	79
CP-2023-113	108	108	84	84	83	99	91	107	91	91	88	90	87	99	102	102	70	72	107	107	91	105	57	61	77	77	95	95	73	75	82	100	54	78	100	102	78	84	92	100	80	80	97	103	95	101	95	105	71
CP-2023-133	98	110	96	98	93	97	93	95	91	95	84	90	91	97	102	102	72	76	111	111	91	107	55	57	75	89	95	99	67	75	90	100	56	72	100	108	76	82	92	104	80	80	87	87	95	95	95	99	73
CP-2023-135	112	114	84	96	89	93	93	93	91	95	92	94	91	99	102	102	70	72	113	113	91	91	55	55	75	89	93	95	69	75	96	96	72	76	96	98	82	82	92	104	80	80	87	103	99	99	95	105	73
CP-2023-139	92	96	86	86	87	87	103	103	95	99	90	92	93	97	110	110	68	70	111	111	103	105	67	67	73	79	97	99	69	69	82	82	60	80	98	102	78	90	92	92	80	94	97	97	97	97	101	101	77
CP-2023-143	98	114	84	98	91	93	91	93	91	101	84	84	91	91	102	104	72	72	111	111	107	107	55	57	75	79	99	105	65	75	98	100	56	72	104	108	76	82	92	104	80	94	87	87	95	101	95	105	73
CP-2023-145	110	114	84	90	91	93	89	91	93	103	90	98	87	91	108	112	70	76	115	115	91	103	55	55	75	81	93	99	61	61	98	102	54	56	102	104	76	82	92	98	78	80	87	87	95	101	95	95	79
[truncated: 3 more columns]
