# Supplementary material for: Canis STR‐Seq: A Universal Approach for Non‐Invasive Genetic Monitoring of Wolves and Coyotes
Source: Ecol Evol. 2026 Mar 16;16(3):e73300. doi: 10.1002/ece3.73300 (PMC13093683; doi:10.1002/ece3.73300)
Supplement: Supplementary file 4 — Data S4: ece373300‐sup‐0004‐DataS4.xlsx. [file ECE3-16-e73300-s004.xlsx]

## Sheet: ReadMe
Note that the nomenclature associated with sequence change details (e.g. MRAbase, MRAmut, SnpsFF, SnpsRF) are as described in Seq2Sat output files.

## Sheet: Mutation_Codes
Locus	Microsatellite	MRABase	MRAName	MRASize	Allele	allele_mut	num_occur	total_num_reads	MRAmut	MRAmut_code	SnpsFF	SnpsFF_code	SnpsRF	SnpsRF_code
Cfam_STR001	GT	(GT)	(GT)11	22	92	92000000	18	63828		0		0		0
Cfam_STR001	GT	(GT)	(GT)12	24	94	94000000	10	23972		0		0		0
Cfam_STR001	GT	(GT)	(GT)13	26	96	96000000	21	35880		0		0		0
Cfam_STR001	GT	(GT)	(GT)14	28	98	98000000	27	39322		0		0		0
Cfam_STR001	GT	(GT)	(GT)15	30	100	100000000	8	8792		0		0		0
Cfam_STR001	GT	(GT)	(GT)16	32	102	102000000	5	3018		0		0		0
Cfam_STR001	GT	(GT)	(GT)17	34	104	104000000	9	7186		0		0		0
Cfam_STR001	GT	(GT)	(GT)18	36	106	106000000	1	672		0		0		0
Cfam_STR001	GT	(GT)	(GT)19	38	108	108000000	26	11234		0		0		0
Cfam_STR001	GT	(GT)	(GT)20	40	110	110000000	11	4170		0		0		0
Cfam_STR001	GT	(GT)	(GT)21	42	112	112000000	21	7444		0		0		0
Cfam_STR001	GT	(GT)	(GT)22	44	114	114000000	9	1722		0		0		0
Cfam_STR002	CA	(CA)	(CA)12	24	82	82000000	1	2752		0		0		0
Cfam_STR002	CA	(CA)	(CA)13	26	84	84000000	22	53846		0		0		0
Cfam_STR002	CA	(CA)	(CA)13	26	84	84000300	16	38206		0	3T	3		0
Cfam_STR002	CA	(CA)	(CA)14	28	86	86000000	11	25370		0		0		0
Cfam_STR002	CA	(CA)	(CA)14	28	86	86000300	18	72684		0	3T	3		0
Cfam_STR002	CA	(CA)	(CA)15	30	88	88000000	1	1342		0		0		0
Cfam_STR002	CA	(CA)	(CA)15	30	88	88000300	27	55906		0	3T	3		0
Cfam_STR002	CA	(CA)CC(CA)	(CA)9CC(CA)5	30	88	88120300	1	4538	(CA)CC(CA)	12	3T	3		0
Cfam_STR002	CA	(CA)	(CA)16	32	90	90000000	12	26842		0		0		0
Cfam_STR002	CA	(CA)	(CA)16	32	90	90000007	3	3900		0		0	1T	7
Cfam_STR002	CA	(CA)	(CA)16	32	90	90000300	9	12238		0	3T	3		0
Cfam_STR002	CA	(CA)	(CA)16	32	90	90001500	1	2024		0	3T|C;15G|A	15		0
Cfam_STR002	CA	(CA)	(CA)17	34	92	92000300	2	2116		0	3T	3		0
Cfam_STR002	CA	(CA)	(CA)18	36	94	94000000	3	17358		0		0		0
Cfam_STR002	CA	(CA)	(CA)19	38	96	96000000	30	29918		0		0		0
Cfam_STR002	CA	(CA)	(CA)20	40	98	98000000	11	8098		0		0		0
Cfam_STR004	AC	(AC)	(AC)14	28	81	81000000	14	58558		0		0		0
Cfam_STR004	AC	(AC)	(AC)15	30	83	83000000	43	148720		0		0		0
Cfam_STR004	AC	(AC)	(AC)16	32	85	85000000	2	5738		0		0		0
Cfam_STR004	AC	(AC)	(AC)17	34	87	87000000	15	26560		0		0		0
Cfam_STR004	AC	(AC)	(AC)17	34	87	87001400	2	1260		0	30C	14		0
Cfam_STR004	AC	(AC)	(AC)18	36	89	89000000	16	74590		0		0		0
Cfam_STR004	AC	(AC)	(AC)19	38	91	91000000	5	6128		0		0		0
Cfam_STR004	AC	(AC)	(AC)20	40	93	93000000	42	59636		0		0		0
Cfam_STR004	AC	(AC)	(AC)21	42	95	95000000	11	13446		0		0		0
Cfam_STR004	AC	(AC)	(AC)22	44	97	97000000	12	10998		0		0		0
Cfam_STR004	AC	(AC)	(AC)23	46	99	99000000	3	1690		0		0		0
Cfam_STR004	AC	(AC)	(AC)24	48	101	101000000	2	766		0		0		0
Cfam_STR004	AC	(AC)	(AC)26	52	105	105000000	1	498		0		0		0
Cfam_STR007	AC	(AC)	(AC)10	20	85	85000000	5	37262		0		0		0
Cfam_STR007	AC	(AC)	(AC)10	20	85	85000005	12	56396		0		0	5G	5
Cfam_STR007	AC	(AC)	(AC)12	24	89	89001000	18	85718		0	28C|G;29A|T;32G|C;33T|C;34C|T;35C|T;36T|C;37T|G;38C|A;39G|A;40A|C	10		0
Cfam_STR007	AC	(AC)	(AC)13	26	91	91000000	35	149344		0		0		0
Cfam_STR007	AC	(AC)	(AC)14	28	93	93000000	29	108104		0		0		0
Cfam_STR007	AC	(AC)	(AC)14	28	93	93000011	3	37242		0		0	24G	11
Cfam_STR007	AC	(AC)	(AC)15	30	95	95000000	26	71192		0		0		0
Cfam_STR007	AC	(AC)	(AC)16	32	97	97000000	5	11700		0		0		0
Cfam_STR007	AC	(AC)	(AC)17	34	99	99000000	1	2380		0		0		0
Cfam_STR007	AC	TC(AC)	TC(AC)16	34	99	99050005	2	5232	TC(AC)	5		0	5G	5
Cfam_STR007	AC	(AC)	(AC)18	36	101	101000000	2	2332		0		0		0
Cfam_STR007	AC	(AC)	(AC)18	36	101	101000500	3	2794		0	38C	5		0
Cfam_STR007	AC	(AC)	(AC)19	38	103	103000000	11	30008		0		0		0
Cfam_STR007	AC	TC(AC)	TC(AC)18	38	103	103050005	5	5516	TC(AC)	5		0	5G	5
Cfam_STR007	AC	(AC)	(AC)20	40	105	105000000	1	802		0		0		0
Cfam_STR007	AC	TC(AC)	TC(AC)19	40	105	105050005	1	1112	TC(AC)	5		0	5G	5
Cfam_STR007	AC	TC(AC)	TC(AC)20	42	107	107050005	7	8994	TC(AC)	5		0	5G	5
Cfam_STR007	AC	TC(AC)	TC(AC)21	44	109	109050005	2	716	TC(AC)	5		0	5G	5
Cfam_STR008	AC	(AC)	(AC)12	24	91	91000000	22	61188		0		0		0
Cfam_STR008	AC	(AC)	(AC)13	26	93	93000000	32	114986		0		0		0
Cfam_STR008	AC	(AC)	(AC)14	28	95	95000000	35	81694		0		0		0
Cfam_STR008	AC	(AC)	(AC)15	30	97	97000000	24	43752		0		0		0
Cfam_STR008	AC	(AC)	(AC)16	32	99	99000000	5	7860		0		0		0
Cfam_STR008	AC	(AC)	(AC)17	34	101	101000000	15	35182		0		0		0
Cfam_STR008	AC	(AC)	(AC)18	36	103	103000000	13	11344		0		0		0
Cfam_STR008	AC	(AC)	(AC)19	38	105	105000000	8	8056		0		0		0
Cfam_STR008	AC	(AC)	(AC)20	40	107	107000000	12	5560		0		0		0
Cfam_STR008	AC	(AC)	(AC)22	44	111	111000000	1	324		0		0		0
Cfam_STR008	AC	(AC)	(AC)23	46	113	113000000	1	212		0		0		0
Cfam_STR009	GT	(GT)	(GT)17	34	84	84000000	17	29562		0		0		0
Cfam_STR009	GT	(GT)	(GT)18	36	86	86000000	15	34216		0		0		0
Cfam_STR009	GT	(GT)	(GT)19	38	88	88000000	14	27618		0		0		0
Cfam_STR009	GT	(GT)AT(GT)	(GT)15AT(GT)3	38	88	88020004	2	32	(GT)AT(GT)	2		0	30G	4
Cfam_STR009	GT	(GT)	(GT)20	40	90	90000000	36	33082		0		0		0
Cfam_STR009	GT	(GT)	(GT)20	40	90	90000004	7	4092		0		0	30G	4
Cfam_STR009	GT	(GT)AT(GT)	(GT)16AT(GT)3	40	90	90020004	1	1182	(GT)AT(GT)	2		0	30G	4
Cfam_STR009	GT	(GT)	(GT)21	42	92	92000000	18	14208		0		0		0
Cfam_STR009	GT	(GT)AT(GT)	(GT)17AT(GT)3	42	92	92020004	6	9966	(GT)AT(GT)	2		0	30G	4
Cfam_STR009	GT	(GT)	(GT)22	44	94	94000000	16	8184		0		0		0
Cfam_STR009	GT	(GT)AT(GT)	(GT)18AT(GT)3	44	94	94020004	11	10312	(GT)AT(GT)	2		0	30G	4
Cfam_STR009	GT	(GT)	(GT)23	46	96	96000000	4	1486		0		0		0
Cfam_STR009	GT	(GT)AT(GT)	(GT)19AT(GT)3	46	96	96020004	5	4800	(GT)AT(GT)	2		0	30G	4
Cfam_STR009	GT	(GT)	(GT)24	48	98	98000000	3	816		0		0		0
Cfam_STR009	GT	(GT)AT(GT)	(GT)20AT(GT)3	48	98	98020004	3	1696	(GT)AT(GT)	2		0	30G	4
Cfam_STR009	GT	(GT)TT(GT)	(GT)19TT(GT)4	48	98	98070000	4	4218	(GT)TT(GT)	7		0		0
Cfam_STR009	GT	(GT)	(GT)25	50	100	100000000	1	264		0		0		0
Cfam_STR009	GT	(GT)	(GT)26	52	102	102000000	1	130		0		0		0
Cfam_STR009	GT	(GT)AT(GT)	(GT)22AT(GT)3	52	102	102020004	2	740	(GT)AT(GT)	2		0	30G	4
Cfam_STR009	GT	(GT)TT(GT)	(GT)21TT(GT)4	52	102	102070000	2	1332	(GT)TT(GT)	7		0		0
Cfam_STR010	GT	(GT)	(GT)11	22	83	83000000	1	3914		0		0		0
Cfam_STR010	GT	(GT)	(GT)13	26	87	87000000	6	6902		0		0		0
Cfam_STR010	GT	(GT)	(GT)14	28	89	89000000	8	13044		0		0		0
Cfam_STR010	GT	(GT)	(GT)14	28	89	89000010	2	17774		0		0	7G	10
Cfam_STR010	GT	(GT)	(GT)15	30	91	91000000	60	122542		0		0		0
Cfam_STR010	GT	(GT)	(GT)16	32	93	93000000	4	4304		0		0		0
Cfam_STR010	GT	(GT)	(GT)16	32	93	93000010	6	13192		0		0	7G	10
Cfam_STR010	GT	(GT)	(GT)17	34	95	95000000	37	52066		0		0		0
Cfam_STR010	GT	(GT)	(GT)18	36	97	97000000	16	13106		0		0		0
Cfam_STR010	GT	(GT)	(GT)19	38	99	99000000	23	11886		0		0		0
Cfam_STR010	GT	(GT)	(GT)20	40	101	101000000	2	1472		0		0		0
Cfam_STR010	GT	(GT)	(GT)21	42	103	103000000	3	2264		0		0		0
Cfam_STR011	CA	(CA)	(CA)11	22	100	100000000	3	4226		0		0		0
Cfam_STR011	CA	(CA)	(CA)12	24	102	102000000	82	238006		0		0		0
Cfam_STR011	CA	(CA)	(CA)13	26	104	104000000	5	8754		0		0		0
Cfam_STR011	CA	(CA)	(CA)13	26	104	104000600	8	11368		0	48T	6		0
Cfam_STR011	CA	(CA)	(CA)14	28	106	106000000	15	18276		0		0		0
Cfam_STR011	CA	(CA)	(CA)14	28	106	106000600	1	528		0	48T	6		0
Cfam_STR011	CA	(CA)	(CA)14	28	106	106001200	1	1038		0	47A	12		0
Cfam_STR011	CA	(CA)	(CA)15	30	108	108000000	3	1876		0		0		0
Cfam_STR011	CA	(CA)	(CA)15	30	108	108000600	3	1846		0	48T	6		0
Cfam_STR011	CA	(CA)	(CA)15	30	108	108001200	8	4248		0	47A	12		0
Cfam_STR011	CA	(CA)	(CA)16	32	110	110000000	29	23226		0		0		0
Cfam_STR011	CA	(CA)	(CA)16	32	110	110000600	1	958		0	48T	6		0
Cfam_STR011	CA	(CA)	(CA)16	32	110	110000900	3	1032		0	68T	9		0
Cfam_STR011	CA	(CA)	(CA)17	34	112	112001200	2	532		0	47A	12		0
Cfam_STR011	CA	(CA)	(CA)18	36	114	114000000	2	1342		0		0		0
Cfam_STR011	CA	(CA)	(CA)19	38	116	116000000	2	838		0		0		0
Cfam_STR012	GT	(GT)	(GT)16	32	66	66000000	19	30764		0		0		0
Cfam_STR012	GT	(GT)CT(GT)	(GT)5CT(GT)10	32	66	66040000	10	27610	(GT)CT(GT)	4		0		0
Cfam_STR012	GT	(GT)	(GT)17	34	68	68000000	6	5886		0		0		0
Cfam_STR012	GT	(GT)CT(GT)	(GT)5CT(GT)11	34	68	68040000	2	16	(GT)CT(GT)	4		0		0
Cfam_STR012	GT	(GT)	(GT)18	36	70	70000000	23	29536		0		0		0
Cfam_STR012	GT	(GT)CT(GT)	(GT)5CT(GT)12	36	70	70040000	36	126638	(GT)CT(GT)	4		0		0
Cfam_STR012	GT	(GT)CT(GT)	(GT)5CT(GT)12	36	70	70040012	2	6408	(GT)CT(GT)	4		0	7T	12
Cfam_STR012	GT	(GT)AT	(GT)17AT	36	70	70090000	2	1304	(GT)AT	9		0		0
Cfam_STR012	GT	(GT)	(GT)19	38	72	72000000	37	42212		0		0		0
Cfam_STR012	GT	(GT)CT(GT)	(GT)5CT(GT)13	38	72	72040000	5	6336	(GT)CT(GT)	4		0		0
Cfam_STR012	GT	(GT)	(GT)20	40	74	74000000	6	3346		0		0		0
Cfam_STR012	GT	(GT)CT(GT)	(GT)5CT(GT)14	40	74	74040000	2	1606	(GT)CT(GT)	4		0		0
Cfam_STR012	GT	(GT)	(GT)21	42	76	76000000	8	3488		0		0		0
Cfam_STR012	GT	(GT)CT(GT)	(GT)5CT(GT)15	42	76	76040000	9	10782	(GT)CT(GT)	4		0		0
Cfam_STR012	GT	(GT)CT(GT)	(GT)5CT(GT)17	46	80	80040000	1	380	(GT)CT(GT)	4		0		0
Cfam_STR013	AC	AA(AC)	AA(AC)12	26	105	105030000	1	1976	AA(AC)	3		0		0
Cfam_STR013	AC	(AC)	(AC)14	28	107	107000000	29	21694		0		0		0
Cfam_STR013	AC	AA(AC)	AA(AC)13	28	107	107030000	6	1664	AA(AC)	3		0		0
Cfam_STR013	AC	AA(AC)	AA(AC)15	32	111	111030000	79	119482	AA(AC)	3		0		0
Cfam_STR013	AC	AA(AC)	AA(AC)16	34	113	113030000	12	7292	AA(AC)	3		0		0
Cfam_STR013	AC	AA(AC)	AA(AC)16	34	113	113030003	5	2628	AA(AC)	3		0	48A	3
Cfam_STR013	AC	(AC)	(AC)18	36	115	115000000	3	1080		0		0		0
Cfam_STR013	AC	AA(AC)	AA(AC)17	36	115	115030000	11	4696	AA(AC)	3		0		0
Cfam_STR013	AC	AA(AC)	AA(AC)17	36	115	115030003	11	8700	AA(AC)	3		0	48A	3
Cfam_STR013	AC	AA(AC)	AA(AC)18	38	117	117030000	11	3848	AA(AC)	3		0		0
Cfam_STR014	GT	(GT)	(GT)5	10	91	91000006	33	310462		0		0	8G|A;21A|G	6
Cfam_STR014	GT	(GT)	(GT)5	10	91	91000202	33	256400		0	39A	2	21A	2
Cfam_STR014	GT	(GT)	(GT)10	20	101	101000002	6	36858		0		0	21A	2
Cfam_STR014	GT	(GT)	(GT)11	22	103	103000202	10	40208		0	39A	2	21A	2
Cfam_STR014	GT	(GT)	(GT)12	24	105	105000000	13	34036		0		0		0
Cfam_STR014	GT	(GT)	(GT)12	24	105	105000002	42	285634		0		0	21A	2
Cfam_STR014	GT	(GT)	(GT)12	24	105	105000202	4	9340		0	39A	2	21A	2
Cfam_STR014	GT	(GT)	(GT)13	26	107	107000000	4	12334		0		0		0
Cfam_STR014	GT	(GT)	(GT)13	26	107	107000202	23	81194		0	39A	2	21A	2
Cfam_STR015	CA	(CA)	(CA)8	16	55	55000000	114	1146820		0		0		0
Cfam_STR015	CA	(CA)	(CA)9	18	57	57000000	22	98692		0		0		0
Cfam_STR015	CA	(CA)	(CA)11	22	61	61000000	16	71924		0		0		0
Cfam_STR015	CA	(CA)	(CA)12	24	63	63000000	2	5544		0		0		0
Cfam_STR015	CA	(CA)	(CA)14	28	67	67000000	13	120268		0		0		0
Cfam_STR015	CA	(CA)	(CA)15	30	69	69000000	1	1324		0		0		0
Cfam_STR016	CA	(CA)	(CA)10	20	73	73000000	25	143488		0		0		0
Cfam_STR016	CA	(CA)	(CA)11	22	75	75000000	42	164624		0		0		0
Cfam_STR016	CA	(CA)	(CA)12	24	77	77000000	52	273976		0		0		0
Cfam_STR016	CA	(CA)	(CA)13	26	79	79000000	23	79878		0		0		0
Cfam_STR016	CA	(CA)	(CA)14	28	81	81000000	7	14580		0		0		0
Cfam_STR016	CA	(CA)	(CA)14	28	81	81001300	1	1416		0	23G	13		0
Cfam_STR016	CA	(CA)	(CA)17	34	87	87000000	9	22562		0		0		0
Cfam_STR016	CA	(CA)	(CA)18	36	89	89000000	9	9734		0		0		0
Cfam_STR017	CA	(CA)	(CA)16	32	91	91000000	11	32494		0		0		0
Cfam_STR017	CA	(CA)	(CA)16	32	91	91000008	1	152		0		0	1A	8
Cfam_STR017	CA	(CA)	(CA)17	34	93	93000000	15	21240		0		0		0
Cfam_STR017	CA	(CA)	(CA)18	36	95	95000000	46	76534		0		0		0
Cfam_STR017	CA	(CA)	(CA)19	38	97	97000000	23	26706		0		0		0
Cfam_STR017	CA	(CA)	(CA)20	40	99	99000000	31	74586		0		0		0
Cfam_STR017	CA	(CA)	(CA)21	42	101	101000000	20	16132		0		0		0
Cfam_STR017	CA	(CA)	(CA)22	44	103	103000000	5	3660		0		0		0
Cfam_STR017	CA	(CA)	(CA)23	46	105	105000000	15	9336		0		0		0
Cfam_STR017	CA	(CA)	(CA)24	48	107	107000000	1	326		0		0		0
Cfam_STR018	CA	(CA)	(CA)13	26	61	61000000	26	63386		0		0		0
Cfam_STR018	CA	(CA)	(CA)14	28	63	63000000	17	38500		0		0		0
Cfam_STR018	CA	(CA)	(CA)15	30	65	65000000	16	26324		0		0		0
Cfam_STR018	CA	(CA)	(CA)16	32	67	67000000	32	61128		0		0		0
Cfam_STR018	CA	(CA)CG(CA)	(CA)8CG(CA)7	32	67	67060000	2	3508	(CA)CG(CA)	6		0		0
Cfam_STR018	CA	(CA)	(CA)17	34	69	69000000	36	90280		0		0		0
Cfam_STR018	CA	(CA)	(CA)18	36	71	71000000	9	8616		0		0		0
Cfam_STR018	CA	(CA)	(CA)19	38	73	73000000	5	4382		0		0		0
Cfam_STR018	CA	(CA)	(CA)20	40	75	75000000	24	26872		0		0		0
Cfam_STR018	CA	(CA)	(CA)21	42	77	77000000	1	2766		0		0		0
Cfam_STR019	GT	(GT)	(GT)6	12	72	72000000	1	10686		0		0		0
Cfam_STR019	GT	(GT)	(GT)10	20	80	80000000	3	7350		0		0		0
Cfam_STR019	GT	(GT)	(GT)11	22	82	82000000	14	21094		0		0		0
Cfam_STR019	GT	(GT)	(GT)13	26	86	86000000	8	18074		0		0		0
Cfam_STR019	GT	(GT)	(GT)15	30	90	90000000	29	55294		0		0		0
Cfam_STR019	GT	(GT)	(GT)16	32	92	92000000	6	5608		0		0		0
Cfam_STR019	GT	(GT)	(GT)17	34	94	94000000	1	1112		0		0		0
Cfam_STR019	GT	(GT)	(GT)18	36	96	96000000	20	16986		0		0		0
Cfam_STR019	GT	(GT)	(GT)19	38	98	98000000	18	11256		0		0		0
Cfam_STR019	GT	(GT)	(GT)19	38	98	98001100	2	1528		0	17A	11		0
Cfam_STR019	GT	(GT)	(GT)20	40	100	100000000	27	14282		0		0		0
Cfam_STR019	GT	(GT)	(GT)21	42	102	102000000	21	13856		0		0		0
Cfam_STR019	GT	(GT)	(GT)22	44	104	104000000	3	1812		0		0		0
Cfam_STR019	GT	(GT)	(GT)23	46	106	106000000	4	658		0		0		0
Cfam_STR019	GT	(GT)	(GT)24	48	108	108000000	2	848		0		0		0
Cfam_STR019	GT	(GT)	(GT)25	50	110	110000000	8	1436		0		0		0
Cfam_STR019	GT	(GT)	(GT)26	52	112	112000000	1	92		0		0		0
Cfam_STR020	GT	(GT)	(GT)8	16	54	54000000	8	50548		0		0		0
Cfam_STR020	GT	(GT)	(GT)9	18	56	56000000	28	158314		0		0		0
Cfam_STR020	GT	(GT)	(GT)14	28	66	66000000	1	3368		0		0		0
Cfam_STR020	GT	(GT)	(GT)15	30	68	68000000	9	20282		0		0		0
Cfam_STR020	GT	(GT)	(GT)16	32	70	70000000	9	11772		0		0		0
Cfam_STR020	GT	(GT)	(GT)17	34	72	72000000	52	116924		0		0		0
Cfam_STR020	GT	(GT)	(GT)18	36	74	74000000	10	12456		0		0		0
Cfam_STR020	GT	(GT)	(GT)19	38	76	76000000	17	17002		0		0		0
Cfam_STR020	GT	(GT)	(GT)20	40	78	78000000	14	10324		0		0		0
Cfam_STR020	GT	(GT)	(GT)21	42	80	80000000	15	16034		0		0		0
Cfam_STR020	GT	(GT)	(GT)22	44	82	82000000	5	2086		0		0		0
Cfam_STR021	GT	(GT)	(GT)9	18	96	96000000	48	246340		0		0		0
Cfam_STR021	GT	(GT)	(GT)10	20	98	98000000	7	33964		0		0		0
Cfam_STR021	GT	(GT)	(GT)11	22	100	100000000	51	216752		0		0		0
Cfam_STR021	GT	(GT)	(GT)12	24	102	102000000	37	242160		0		0		0
Cfam_STR021	GT	(GT)	(GT)13	26	104	104000000	18	59048		0		0		0
Cfam_STR021	GT	(GT)	(GT)15	30	108	108000000	7	15700		0		0		0
Cfam_STR022	CA	(CA)	(CA)10	20	70	70000100	17	60614		0	40T	1		0
Cfam_STR022	CA	(CA)	(CA)11	22	72	72000100	3	6624		0	40T	1		0
Cfam_STR022	CA	(CA)	(CA)11	22	72	72000400	6	6678		0	40T|C;41G|A	4		0
Cfam_STR022	CA	(CA)	(CA)13	26	76	76000000	8	17230		0		0		0
Cfam_STR022	CA	(CA)	(CA)13	26	76	76000100	15	30404		0	40T	1		0
Cfam_STR022	CA	(CA)	(CA)13	26	76	76000400	1	1524		0	40T|C;41G|A	4		0
Cfam_STR022	CA	(CA)	(CA)14	28	78	78000000	6	26206		0		0		0
Cfam_STR022	CA	(CA)	(CA)14	28	78	78000100	4	5224		0	40T	1		0
Cfam_STR022	CA	(CA)	(CA)15	30	80	80000000	19	34680		0		0		0
Cfam_STR022	CA	(CA)	(CA)16	32	82	82000000	45	73262		0		0		0
Cfam_STR022	CA	(CA)	(CA)16	32	82	82000100	2	3760		0	40T	1		0
Cfam_STR022	CA	(CA)	(CA)17	34	84	84000000	3	3262		0		0		0
Cfam_STR022	CA	(CA)	(CA)17	34	84	84000100	10	17206		0	40T	1		0
Cfam_STR022	CA	(CA)	(CA)18	36	86	86000100	1	950		0	40T	1		0
Cfam_STR022	CA	(CA)	(CA)19	38	88	88000000	2	3496		0		0		0
Cfam_STR022	CA	(CA)	(CA)19	38	88	88000100	3	2380		0	40T	1		0
Cfam_STR022	CA	(CA)	(CA)19	38	88	88000800	12	6852		0	39A|G;40T|C;41G|A	8		0
Cfam_STR022	CA	(CA)	(CA)20	40	90	90000100	1	1376		0	40T	1		0
Cfam_STR022	CA	(CA)	(CA)20	40	90	90000800	1	200		0	39A|G;40T|C;41G|A	8		0
Cfam_STR022	CA	CG(CA)	CG(CA)19	40	90	90130100	1	906	CG(CA)	13	40T	1		0
Cfam_STR022	CA	CG(CA)	CG(CA)19	40	90	90130400	1	208	CG(CA)	13	40T|C;41G|A	4		0
Cfam_STR022	CA	(CA)	(CA)21	42	92	92000800	5	1644		0	39A|G;40T|C;41G|A	8		0
Cfam_STR022	CA	(CA)	(CA)22	44	94	94000800	2	578		0	39A|G;40T|C;41G|A	8		0
Cfam_STR026	CA	(CA)	(CA)9	18	92	92000000	81	426026		0		0		0
Cfam_STR026	CA	(CA)	(CA)10	20	94	94000000	14	52166		0		0		0
Cfam_STR026	CA	(CA)	(CA)11	22	96	96000000	6	14750		0		0		0
Cfam_STR026	CA	(CA)	(CA)12	24	98	98000000	2	2372		0		0		0
Cfam_STR026	CA	(CA)	(CA)13	26	100	100000000	10	19854		0		0		0
Cfam_STR026	CA	(CA)	(CA)14	28	102	102000000	30	73830		0		0		0
Cfam_STR026	CA	(CA)	(CA)15	30	104	104000000	4	5724		0		0		0
Cfam_STR026	CA	(CA)	(CA)16	32	106	106000000	1	776		0		0		0
Cfam_STR026	CA	(CA)	(CA)17	34	108	108000000	7	7342		0		0		0
Cfam_STR026	CA	(CA)	(CA)18	36	110	110000000	6	3632		0		0		0
Cfam_STR026	CA	(CA)	(CA)19	38	112	112000000	5	3318		0		0		0
Cfam_STR026	CA	(CA)	(CA)20	40	114	114000000	2	972		0		0		0
Cfam_STR027	GT	(GT)	(GT)9	18	78	78000000	18	88174		0		0		0
Cfam_STR027	GT	(GT)	(GT)10	20	80	80000000	89	443450		0		0		0
Cfam_STR027	GT	(GT)	(GT)11	22	82	82000000	45	179706		0		0		0
Cfam_STR027	GT	(GT)	(GT)12	24	84	84000000	3	5198		0		0		0
Cfam_STR027	GT	(GT)	(GT)13	26	86	86000000	2	2508		0		0		0
Cfam_STR027	GT	(GT)	(GT)14	28	88	88000000	5	9600		0		0		0
Cfam_STR027	GT	(GT)	(GT)15	30	90	90000000	1	1104		0		0		0
Cfam_STR027	GT	(GT)	(GT)17	34	94	94000000	5	15476		0		0		0
Cfam_STR029	CA	(CA)	(CA)11	22	87	87000000	83	509492		0		0		0
Cfam_STR029	CA	(CA)	(CA)12	24	89	89000000	7	30126		0		0		0
Cfam_STR029	CA	(CA)	(CA)14	28	93	93000000	3	5266		0		0		0
Cfam_STR029	CA	(CA)	(CA)15	30	95	95000000	2	3794		0		0		0
Cfam_STR029	CA	(CA)	(CA)16	32	97	97000000	17	34986		0		0		0
Cfam_STR029	CA	(CA)	(CA)17	34	99	99000000	40	111950		0		0		0
Cfam_STR029	CA	(CA)	(CA)18	36	101	101000000	2	1252		0		0		0
Cfam_STR029	CA	(CA)	(CA)19	38	103	103000000	8	8364		0		0		0
Cfam_STR029	CA	(CA)	(CA)20	40	105	105000000	6	4014		0		0		0
Cfam_STR030	CA	(CA)	(CA)13	26	93	93000000	2	1428		0		0		0
Cfam_STR030	CA	(CA)	(CA)14	28	95	95000000	34	20128		0		0		0
Cfam_STR030	CA	(CA)	(CA)15	30	97	97000000	11	4970		0		0		0
Cfam_STR030	CA	(CA)	(CA)16	32	99	99000000	24	47566		0		0		0
Cfam_STR030	CA	(CA)	(CA)16	32	99	99000700	3	992		0	46C	7		0
Cfam_STR030	CA	(CA)	(CA)17	34	101	101000000	31	10804		0		0		0
Cfam_STR030	CA	(CA)	(CA)17	34	101	101000007	12	1806		0		0	1T	7
Cfam_STR030	CA	(CA)	(CA)17	34	101	101000014	1	236		0		0	1T|C;2G|A	14
Cfam_STR030	CA	(CA)	(CA)18	36	103	103000000	14	13950		0		0		0
Cfam_STR030	CA	(CA)	(CA)18	36	103	103000007	1	210		0		0	1T	7
Cfam_STR030	CA	(CA)	(CA)18	36	103	103000009	3	432		0		0	11G	9
Cfam_STR030	CA	(CA)	(CA)19	38	105	105000000	7	5286		0		0		0
Cfam_STR030	CA	(CA)	(CA)19	38	105	105000007	1	72		0		0	1T	7
Cfam_STR030	CA	(CA)	(CA)19	38	105	105000009	4	506		0		0	11G	9
Cfam_STR030	CA	(CA)	(CA)20	40	107	107000000	9	1130		0		0		0
Cfam_STR030	CA	(CA)	(CA)21	42	109	109000000	5	1954		0		0		0
Cfam_STR030	CA	CT(CA)	CT(CA)20	42	109	109110000	5	61518	CT(CA)	11		0		0
Cfam_STR030	CA	(CA)	(CA)22	44	111	111000000	1	104		0		0		0
Cfam_STR031	GT	(GT)	(GT)10	20	89	89000000	19	62918		0		0		0
Cfam_STR031	GT	(GT)	(GT)12	24	93	93000000	1	2898		0		0		0
Cfam_STR031	GT	(GT)AT(GT)	(GT)4AT(GT)8	26	95	95020001	70	367960	(GT)AT(GT)	2		0	2C	1
Cfam_STR031	GT	(GT)	(GT)14	28	97	97000000	7	12716		0		0		0
Cfam_STR031	GT	(GT)AT(GT)	(GT)4AT(GT)9	28	97	97020001	1	37124	(GT)AT(GT)	2		0	2C	1
Cfam_STR031	GT	(GT)	(GT)15	30	99	99000000	4	20426		0		0		0
Cfam_STR031	GT	(GT)	(GT)16	32	101	101000000	9	20966		0		0		0
Cfam_STR031	GT	(GT)	(GT)18	36	105	105000000	6	3934		0		0		0
Cfam_STR031	GT	(GT)	(GT)18	36	105	105000001	28	22914		0		0	2C	1
Cfam_STR031	GT	(GT)	(GT)19	38	107	107000000	3	2556		0		0		0
Cfam_STR031	GT	(GT)	(GT)19	38	107	107000001	1	2086		0		0	2C	1
Cfam_STR031	GT	(GT)	(GT)20	40	109	109000000	6	5040		0		0		0
Cfam_STR031	GT	(GT)	(GT)20	40	109	109000001	4	2306		0		0	2C	1
Cfam_STR031	GT	(GT)	(GT)21	42	111	111000000	4	1212		0		0		0
Cfam_STR031	GT	(GT)	(GT)22	44	113	113000000	5	1690		0		0		0
Cfam_STR032	CA	(CA)	(CA)10	20	69	69000000	14	59066		0		0		0
Cfam_STR032	CA	(CA)	(CA)11	22	71	71000000	25	106192		0		0		0
Cfam_STR032	CA	(CA)	(CA)12	24	73	73000000	21	91936		0		0		0
Cfam_STR032	CA	(CA)	(CA)13	26	75	75000000	11	53860		0		0		0
Cfam_STR032	CA	(CA)	(CA)14	28	77	77000000	6	18966		0		0		0
Cfam_STR032	CA	(CA)	(CA)15	30	79	79000000	20	58668		0		0		0
Cfam_STR032	CA	(CA)	(CA)16	32	81	81000000	1	1134		0		0		0
Cfam_STR032	CA	(CA)A	(CA)16A	33	82	82100000	1	1562	(CA)A	10		0		0
Cfam_STR032	CA	(CA)	(CA)17	34	83	83000000	45	78706		0		0		0
Cfam_STR032	CA	(CA)AT(CA)	(CA)6AT(CA)10	34	83	83080000	3	7646	(CA)AT(CA)	8		0		0
Cfam_STR032	CA	(CA)	(CA)18	36	85	85000000	16	15904		0		0		0
Cfam_STR032	CA	(CA)	(CA)19	38	87	87000000	4	3770		0		0		0
Cfam_STR032	CA	(CA)	(CA)21	42	91	91000000	1	630		0		0		0
Cfam_STR033	TG	(TG)	(TG)12	24	89	89000000	11	32160		0		0		0
Cfam_STR033	TG	(TG)	(TG)13	26	91	91000000	20	68672		0		0		0
Cfam_STR033	TG	(TG)	(TG)15	30	95	95000000	4	4344		0		0		0
Cfam_STR033	TG	(TG)	(TG)16	32	97	97000000	4	15488		0		0		0
Cfam_STR033	TG	(TG)	(TG)17	34	99	99000000	29	43586		0		0		0
Cfam_STR033	TG	(TG)	(TG)18	36	101	101000000	20	23908		0		0		0
Cfam_STR033	TG	(TG)TA(TG)	(TG)2TA(TG)15	36	101	101010000	12	28982	(TG)TA(TG)	1		0		0
Cfam_STR033	TG	(TG)	(TG)19	38	103	103000000	7	4400		0		0		0
Cfam_STR033	TG	(TG)TA(TG)	(TG)2TA(TG)16	38	103	103010000	27	52300	(TG)TA(TG)	1		0		0
Cfam_STR033	TG	(TG)TA(TG)	(TG)2TA(TG)16	38	103	103010013	1	642	(TG)TA(TG)	1		0	6C	13
Cfam_STR033	TG	(TG)	(TG)20	40	105	105000000	6	3268		0		0		0
Cfam_STR033	TG	(TG)TA(TG)	(TG)2TA(TG)17	40	105	105010000	10	12820	(TG)TA(TG)	1		0		0
Cfam_STR033	TG	(TG)	(TG)21	42	107	107000000	3	1168		0		0		0
Cfam_STR033	TG	(TG)TA(TG)	(TG)2TA(TG)18	42	107	107010000	7	6206	(TG)TA(TG)	1		0		0
Cfam_STR033	TG	(TG)	(TG)22	44	109	109000000	3	1148		0		0		0
Cfam_STR033	TG	(TG)TA(TG)	(TG)2TA(TG)19	44	109	109010000	2	1026	(TG)TA(TG)	1		0		0
Cfam_STR033	TG	(TG)	(TG)23	46	111	111000000	1	2870		0		0		0
Cfam_STR033	TG	(TG)	(TG)24	48	113	113000000	1	322		0		0		0
