# Supplementary material for: Canis STR‐Seq: A Universal Approach for Non‐Invasive Genetic Monitoring of Wolves and Coyotes
Source: Ecol Evol. 2026 Mar 16;16(3):e73300. doi: 10.1002/ece3.73300 (PMC13093683; doi:10.1002/ece3.73300)
Supplement: Supplementary file 5 — Data S5: ece373300‐sup‐0005‐DataS5.xlsx. [file ECE3-16-e73300-s007.xlsx]

## Sheet: STR and Sex Primers Detailed
Marker Name	Canis STRseq Primer Name	STRseq Decision	Original Primer Sequence (5'-->3')	Original Fragment Size (bp)	Chromosome / Position (Original)	Repeat Type	References	(Repeat) Length from Cfam6 Reference Genome	Redesigned Primer Sequence (5'-->3')	Redesigned Primer Length (bp)	Comments on Primer Change	Matches (<3bp mismatch) to other CFam Region, White-tailed Deer, Elk, Red Fox, Beaver (<1,000 bp)	Illumina Overhang (5'-->3')	Primer Order With Overhang (5'-->3')	Total Primer Size	Tm (oC) 59-65	GC (%) 40-60	Self Complementarity F	Self 3' Complementarity F	PCR Product Sequence From CanFam6 (first row) and ROS_Cfam_1 (second row)	Product Length	Insert Size
366 F	Cfam_STR001_F	Keep	ACATCCTCCCTCTAGCACCA	124	Chr26/NC_051830.1:4421514-4421677	Dinucleotide	Ostrander et al. 1995;Salado et al 2021	(GT)11	CCCCTTTGTTCATGGAAGAGC	21	New primers make 135 bp fragment and fix mismatch with ROSfam	Matches 157 bp Red fox	TCGTCGGCAGCGTCAGATGTGTATAAGAGACAG	TCGTCGGCAGCGTCAGATGTGTATAAGAGACAGCCCCTTTGTTCATGGAAGAGC	54	59.18	52.38	4	2	CCCCTTTGTTCATGGAAGAGCTCCCCATTTCTTTCTAGGAAGCTACTCTGTTTGGGCTTTGTGTGTGTGTGTGTGTGTGTGTATTTTAAGATTTTATTTACTTACTTGAGAAAGAAAGAGAATGAGCAGTGGGGA	135	93
366 R	Cfam_STR001_R		TCCCCACTGCTCATTCTCTT				Ostrander et al. 1995;Salado et al 2021		TCCCCACTGCTCATTCTCTTTC	22		1bp mismatch for 157 bp Red Fox	GTCTCGTGGGCTCGGAGATGTGTATAAGAGACAG	GTCTCGTGGGCTCGGAGATGTGTATAAGAGACAGTCCCCACTGCTCATTCTCTTTC	56	60.03	50	3	0	CCCCTTTGTTCATGGAAGAGCTCCCCATTTCTTTCTAGGAAGCTACTCTGTTTGGGCTTTGTGTGTGTGTGTGTGTGTGTGTGTGTATTTTAAGATTTTATTTACTTACTTGAGAAAGAAAGAGAATGAGCAGTGGGGA	139	96
466 F	Cfam_STR002_F	Keep	TCTGGATTGTGGTCACAACC	105-113	Chr2/NC_051806.1:40844367-40844515	Dinucleotide	Ostrander et al. 1995;Salado et al 2021	(CA)19	GGAGACCTCTTTCAACTGGAC	21	Fixes mismatch and fits primer design	Matches 129 bp Red Fox	TCGTCGGCAGCGTCAGATGTGTATAAGAGACAG	TCGTCGGCAGCGTCAGATGTGTATAAGAGACAGGGAGACCTCTTTCAACTGGAC	54	57.95	52.38	4	2	GGAGACCTCTTTCAACTGGACACTTCTTTTCAGACGTCTAAAAGGAAACTTTCTGGAATAAGGATGTTTTCAGACCACACACACACACACACACACACACACACACACACACATACTCACACCTGTATACATTGTTCCA	139	96
466 R	Cfam_STR002_R		ACTGGACACTTCTTTTCAGACG				Ostrander et al. 1995;Salado et al 2021		TGGAACAATGTATACAGGTGTG	22		1 bp mismatch with 129 bp Red Fox	GTCTCGTGGGCTCGGAGATGTGTATAAGAGACAG	GTCTCGTGGGCTCGGAGATGTGTATAAGAGACAGTGGAACAATGTATACAGGTGTG	56	56.09	40.91	8	6	GGAGACCTCTTTCAACTGGACACCTCTTTTCAGACGTCTAAAAGGAAACTTTCTGGAATAAGGATGTTTTCAGACCACACACACACACACACACACACACACATACTCACACCTGTATACATTGTTCCA	129	86
474 F	Cfam_STR003_F	2nd screen discard - 1bp alleles; large alleles	TTAAGCCTTATTTTGTGTTGGG	68-73	Chr9/NC_051813.1:37168736-37168884	Dinucleotide	Ostrander et al. 1995;Salado et al 2021	(GT)13	GGGAGTCCAGGCTGTTGATC	20	centralizes repeats and fits primer design criteria	1bp mismatch with 143 bp Red Fox	TCGTCGGCAGCGTCAGATGTGTATAAGAGACAG	TCGTCGGCAGCGTCAGATGTGTATAAGAGACAGGGGAGTCCAGGCTGTTGATC	53	60.11	60	5	4	GGGAGTCCAGGCTGTTGATCTGTTGATTAAGCCTTATTTTGTGTTGGGTTTGTGTGTGTGTGTGTGTGTGTTGTGTGTTGGGTTTTATCTCAACCCAAAATATGGGGGGATTCAGAGTTCCCTGCAGACACTTCCTGGAA	140	100
474 R	Cfam_STR003_R		TCCAGGAAGTGTCTGCAGG				Ostrander et al. 1995;Salado et al 2021		TTCCAGGAAGTGTCTGCAGG	20		1bp mismatch with 143 bp Red Fox	GTCTCGTGGGCTCGGAGATGTGTATAAGAGACAG	GTCTCGTGGGCTCGGAGATGTGTATAAGAGACAGTTCCAGGAAGTGTCTGCAGG	54	59.6	55	7	4	GGGAGTCCAGGCTGTTGATCTGTTGATTAAGCCTTATTTTGTGTTGGGTTTGTGTGTGTGTGTGTGTGTGTGTGTGTGTGTGTGTGTTGGGTTTTATCTCAACCCAAAATATGGGGGGATTCAGAGTTCCCTGCAGACACTTCCTGGAA	149	109
AHT_H171 F	Cfam_STR004_F	Keep	CTCACCAGGCATAGACACTCAG	82-88	Chr6/NC_051810.1:7293306-7293436	Dinucleotide	Breen et al. 2001;Salado et al 2021	(AC)19	GCTCAGAGACAGGCAAGGTG	20	creates longer fragment and fits primer design criteria	Matches 121 bp Red Fox	TCGTCGGCAGCGTCAGATGTGTATAAGAGACAG	TCGTCGGCAGCGTCAGATGTGTATAAGAGACAGGCTCAGAGACAGGCAAGGTG	53	60.67	60	5	1	GCTCAGAGACAGGCAAGGTGCAGAGCACTCACTCATTTGTTCACGCACCCGCGAACCCATACACACACACACACACACACACACACACACACACACACGAAGTCGGCACTTCCTGAACACACTTCCATGCC	131	91
AHT_H171 R	Cfam_STR004_R		CTCATTTGTTCACGCACCC				Breen et al. 2001;Salado et al 2021		GGCATGGAAGTGTGTTCAGG	20		Matches 121 bp Red Fox	GTCTCGTGGGCTCGGAGATGTGTATAAGAGACAG	GTCTCGTGGGCTCGGAGATGTGTATAAGAGACAGGGCATGGAAGTGTGTTCAGG	54	59.12	55	4	0	GCTCAGAGACAGGCAAGGTGCAGAGCACTCACTCATTTGTTCACGCACCCGCGAACCCATACACACACACACACACACACACACACACACACACACACGAAGTCGGCACTTCCTGAACACACTTCCATGCC	131	91
c2096 F	Cfam_STR005_F	2nd screen discard - tetranucleotide	CCGTCTAAGAGCCTCCCAG	57-65	Chr11/NC_051815.1:13642397-13642533	Tetranucleotide	Francisco et al. 1996;Salado et al 2021	(ATTC)10	GCACAGGGTCTTTGTTTTGGG	21	T is C in CanFam6 but T in ROSCanref; creates longer fragment and fits primer design criteria	None	TCGTCGGCAGCGTCAGATGTGTATAAGAGACAG	TCGTCGGCAGCGTCAGATGTGTATAAGAGACAGGCACAGGGTCTTTGTTTTGGG	54	60.2	52.38	3	0	GCACAGGGTCTTTGTTTTGGGCTAAAGACAAGGTTTCCTGGTTCCAAAAGGGAAACTGAGAGTAGGTTCTATTCATTCATTCATTCATTCATTCATTCATTCATTCATTTCCTGGGGGGCTCTTAGACGGAGAACAT	137	96
c2096 R	Cfam_STR005_R		GACAAGGTTTCCTGGTTCCA				Francisco et al. 1996;Salado et al 2021		ATGTTCTCCGTCTAAGAGCC	20		None	GTCTCGTGGGCTCGGAGATGTGTATAAGAGACAG	GTCTCGTGGGCTCGGAGATGTGTATAAGAGACAGATGTTCTCCGTCTAAGAGCC	54	56.74	50	5	1	GCACAGGGTCTTTGTTTTGGGCTAAAGACAAGGTTTCCTGGTTCCAAAAGGGAAACTGAGAGTAGGTTCTATTCATTCATTCATTCATTCATTCATTCATTCATTCATTTCCTGGGAGGCTCTTAGACGGAGAACAT	137	96
CPH11_F	Cfam_STR006_F	1st screen discard - fragment too large	TTAATGTTTCTCCGATGTTTACAT	131-215	Chr30/NC_051834.1:12794968-12795138	Dinucleotide	Fredholm & Wintero 1995	(GT)16(AT)10	CCCTAGATTGTTAATGTTTCTCCG	24	Makes a bit shorter fragment	Matches 87 bp and 188 bp Red Fox	TCGTCGGCAGCGTCAGATGTGTATAAGAGACAG	TCGTCGGCAGCGTCAGATGTGTATAAGAGACAGCCCTAGATTGTTAATGTTTCTCCG	57	57.4	41.67	4	2	CCCTAGATTGTTAATGTTTCTCCGATGTTTACATAATTTCTACAGTGTGTGTGTGTGTGTGTGTGTGTGTGTGTGTATATATATATATATATATATGCCAGTCCACACTCCTCCTTC	135	91
CPH11_R	Cfam_STR006_R		GAAAGCCAAGCATGACTAGG				Fredholm & Wintero 1995		GAAGGAGGAGTGTGGACTGG	20		2 bp mismatch 87 bp and 188 bp Red Fox	GTCTCGTGGGCTCGGAGATGTGTATAAGAGACAG	GTCTCGTGGGCTCGGAGATGTGTATAAGAGACAGGAAGGAGGAGTGTGGACTGG	54	59.39	60	3	0	CCCTAGATTGTTAATGTTTCTCCGATGTTTACATAATTTCTACAGTGTGTGTGTGTGTGTGTGTGTGTGTGTATATATGTATATATATATATATATATATATATATATATACACGCCAGTCCACACTCCTCCTTC	146	102
CPH2 F	Cfam_STR007_F	Keep	TTCTGTTGTTATCGGCACCA	52-58	Chr32/NC_051836.1:6712557-6712698	Dinucleotide	Fredholm & Wintero 1995;Salado et al 2021	(AC)15	TTCTGTGCATGCTTTGTTTGC	21	larger fragment, centralizes repeat; matches criteria	Matches 159 bp Red Fox	TCGTCGGCAGCGTCAGATGTGTATAAGAGACAG	TCGTCGGCAGCGTCAGATGTGTATAAGAGACAGTTCTGTGCATGCTTTGTTTGC	54	58.8	42.86	6	2	TTCTGTGCATGCTTTGTTTGCTTAGATGGATTGTAAGCTTCTTGAGAACAGTGTCCTTCGAACACACACACACACACACACACACACACACTGTTGTGAATAATGCTTATTGCCGATGGTGCCGATAACAACAGAA	136	95
CPH2 R	Cfam_STR007_R		TTCTTGAGAACAGTGTCCTTCG				Fredholm & Wintero 1995;Salado et al 2021		TTCTGTTGTTATCGGCACCA	20		1 bp mismatch with 159 bp Red Fox	GTCTCGTGGGCTCGGAGATGTGTATAAGAGACAG	GTCTCGTGGGCTCGGAGATGTGTATAAGAGACAGTTCTGTTGTTATCGGCACCA	54	57.45	45	3	2	TTCTGTGCATGCTTTGTTTGCTTAGATGGATTGTAAGCTTCTTGAGAACAGTGTCCTTCGAACACACACACACACACACACACACACACACACACACTGTTGTGAATAATGCTTATTGCCAATGGTGCCGATAACAACAGAA	142	101
CPH5 F	Cfam_STR008_F	Keep	TCCATAACAAGACCCCAAAC	74-88	Chr17/NC_051821.1:18437039-18437179	Dinucleotide	Fredholm & Wintero 1995;Salado et al 2021	(AC)15	TTAGCCCGGTCCTCCATAAC	20	larger fragment, centralizes repeat; matches criteria	None	TCGTCGGCAGCGTCAGATGTGTATAAGAGACAG	TCGTCGGCAGCGTCAGATGTGTATAAGAGACAGTTAGCCCGGTCCTCCATAAC	53	58.87	55	4	0	TTAGCCCGGTCCTCCATAACAAGACCCCAAACTACCTATACAGTTTTATCTTCCACCATGCTTATACACACACACACACACACACACACACACACAGTCTTCCAAACCAACTTTTGACCCCTACCTCCAAAACCCTTAC	139	97
CPH5 R	Cfam_STR008_R		GGAGGTAGGGGTCAAAAGTT				Fredholm & Wintero 1995;Salado et al 2021		GTAAGGGTTTTGGAGGTAGGGG	22		None	GTCTCGTGGGCTCGGAGATGTGTATAAGAGACAG	GTCTCGTGGGCTCGGAGATGTGTATAAGAGACAGGTAAGGGTTTTGGAGGTAGGGG	56	60.03	54.55	2	0	TTAGCCCGGTCCTCCATAACAAGACCCCAAACTACCTATACAGTTTTATCTTCCACCATGCTTATACACACACACACACACACACACACACACACACAGTCTTCCAAACCAACTTTTGACCCCTACCTCCAAAACCCTTAC	141	99
CPH6 F	Cfam_STR009_F	3rd screen discard - high scoring error	CATTGGCTGTTTGACTCTAGG	82	Chr23/NC_051827.1:10698502-10698643	Dinucleotide	Fredholm & Wintero 1995;Salado et al 2021	(TG)22	TGGCATTAAGGGTCAGGACTG	21	larger fragment, centralizes repeat; matches criteria	1 bp mismatch with 133 bp Red Fox	TCGTCGGCAGCGTCAGATGTGTATAAGAGACAG	TCGTCGGCAGCGTCAGATGTGTATAAGAGACAGTGGCATTAAGGGTCAGGACTG	54	59.72	52.38	4	4	TGGCATTAAGGGTCAGGACTGTTATATCTTGTGTGTGTGTGTGTGTGTGTGTGTGTGTGTGTGTGTGTGTGTGAAGCAGAGACACCCACATCAGTCCTCTAGTGTTCTCCCAAGGGAGATGGAGCTAGTTGGC	133	92
CPH6 R	Cfam_STR009_R		ACTGATGTGGGTGTCTCTGC	Fragment size is actually larger			Fredholm & Wintero 1995;Salado et al 2021		GCCAACTAGCTCCATCTCCC	20		Matches 133 bp Red Fox	GTCTCGTGGGCTCGGAGATGTGTATAAGAGACAG	GTCTCGTGGGCTCGGAGATGTGTATAAGAGACAGGCCAACTAGCTCCATCTCCC	54	59.89	60	4	0	TGGCATTAAGGGTCAGGACTGTTATATCTGTGTGTGTGTGTGTGTGTGTGTGTGTGTGTGTGTGTGTGTGTGTGTGTGTGTGAAGCAGAGACACCCACATCAGTCCTCTAGTGTTCTCCCAAGGGAGATGGAGCTAGTTGGC	142	101
CPH7 F	Cfam_STR010_F	Keep	ACACAACTTTCCATAATACTTCCCA	124-128	Chr2/NC_051806.1:13364914-13365054	Dinucleotide	Fredholm & Wintero 1995;Salado et al 2021	(GT)17	ATCAATGCTCTCCTCCCCAG	20	better fragment size, matches criteria	Matches 127 bp Red Fox	TCGTCGGCAGCGTCAGATGTGTATAAGAGACAG	TCGTCGGCAGCGTCAGATGTGTATAAGAGACAGATCAATGCTCTCCTCCCCAG	53	58.86	55	3	1	ATCAATGCTCTCCTCCCCAGGTCAGTTTGTACTCTTATATTCAGGGTAATCTCTGAGGACATAGTGCATGTGTGTGTGTGTGTGTGTGTGTGTGTGTGTGTGTTACTACGTTAGCCCTCTGGGGAATTATTTCTGTGTT	139	95
CPH7 R	Cfam_STR010_R		ATCAATGCTCTCCTCCCCAG	Fragment size is actually larger			Fredholm & Wintero 1995;Salado et al 2021		AACACAGAAATAATTCCCCAGAGG	24		Matches 127 bp Red Fox	GTCTCGTGGGCTCGGAGATGTGTATAAGAGACAG	GTCTCGTGGGCTCGGAGATGTGTATAAGAGACAGAACACAGAAATAATTCCCCAGAGG	58	58.74	41.67	6	3	ATCAATGCTCTCCTCCCCAGGTCAGTTTGTACTCTTATATTCAGGGTAATCTCTGAGGACATAGTGCATGTGTGTGTGTGTGTGTGTGTGTGTGTGTGTGTGTGTTACTACGTTAGCCCTCTGGGGAATTATTTCTGTGTT	141	97
cxx109_F	Cfam_STR011_F	Keep	AACTTTAAGCCACACTTCTGCA	141-159	Chr4/NC_051808.1:20616401-20616547	Dinucleotide	Ostrander et al 1993	(CA)12	GCCACACTTCTGCATATTAAC	21	Provides more room on 3' end of repeat; improves specificity	Matches 164 bp Red Fox	TCGTCGGCAGCGTCAGATGTGTATAAGAGACAG	TCGTCGGCAGCGTCAGATGTGTATAAGAGACAGGCCACACTTCTGCATATTAAC	54	55.3	42.86	4	2	GCCACACTTCTGCATATTAACTTTAATCTGTATACATAAGTTAAATAAGCTTAAACTACTTTAAAAAATTTTTTTTGTCAAAGGACTATACACACACACACACACACACACACAGCTTAAAAGCCAGAGGCAAGTACTTTCAACTC	146	102
cxx109_R	Cfam_STR011_R		ACTTGCCTCTGGCTTTTAAGC				Ostrander et al 1993		GAGTTGAAAGTACTTGCCTCTGG	23		2bp mismatch with 164 bp Red Fox	GTCTCGTGGGCTCGGAGATGTGTATAAGAGACAG	GTCTCGTGGGCTCGGAGATGTGTATAAGAGACAGGAGTTGAAAGTACTTGCCTCTGG	57	59.25	47.83	8	4	GCCACACTTCTGCATATTAACTTTAATCTGTATACATAAGTTAAATAAGCTTAAACTACTTTAAAAAATTTTTTTTGTCAAAGGACTATACACACACACACACACACACACACACACAGCTTAAAAGCCAGAGGCAAGTACTTTCAACTC	150	106
cxx123_F	Cfam_STR012_F	4th screen discard - moderate scoring error	AACTGGCCAAACATAAACACG	141-157	Chr23/NC_051827.1:29250577-29250725	Dinucleotide	Ostrander et al 1993	(GT)17	ACTGATTTGCCCATTCTGTCC	21	Provides a smaller fragment and increases Tm closer to 60C; Also centralizes repeat region to improve chances of paired coverage	None	TCGTCGGCAGCGTCAGATGTGTATAAGAGACAG	TCGTCGGCAGCGTCAGATGTGTATAAGAGACAGACTGATTTGCCCATTCTGTCC	54	58.55	47.62	5	0	ACTGATTTGCCCATTCTGTCCTATTCTGTCACTGATTATTTGTGTGTGTGTGTGTGTGTGTGTGTGTGTGTGTGTGCGTGTTTATGTTTGGCCTTGGGTAAGTCATTTTACA	112	68
cxx123_R	Cfam_STR012_R		TTCATTAACCCTTTGCCCTG				Ostrander et al 1993		TGTAAAATGACTTACCCAAGGCC	23		None	GTCTCGTGGGCTCGGAGATGTGTATAAGAGACAG	GTCTCGTGGGCTCGGAGATGTGTATAAGAGACAGTGTAAAATGACTTACCCAAGGCC	57	58.92	43.48	4	4	ACTGATTTGCCCATTCTGTCCTATTCTGTCACTGATTATTTGTGTGTGTGTGTGTGTGTGTGTGTGTGTGTGTGTGTATGCGTGTTTATGTTTGGCCTTGGGTAAGTCATTTTACA	116	72
cxx147_F	Cfam_STR013_F	Keep	CCATGGGAAACCACTTGC	166-182	Chr16/NC_051820.1:34979143-34979318	Dinucleotide	Ostrander et al 1993	(AC)15	AACCACTTGCCTGGACTC	18	Creates a smaller 150 bp fragment and removes Hairpin	1 bp mismatch 142 bp Red Fox	TCGTCGGCAGCGTCAGATGTGTATAAGAGACAG	TCGTCGGCAGCGTCAGATGTGTATAAGAGACAGAACCACTTGCCTGGACTC	51	56.77	55.56	3	3	AACCACTTGCCTGGACTCTTAAACACACACACACACACACACACACACACACAGTGGAAATGAATCATTTCTTCTCATTTTAAAAATAATTAAATAAAAATTTTATCTTTAAAATAGTTCCCGAAAATACTACAGTAAGACTTCGCTTCC	150	111
cxx147_R	Cfam_STR013_R		ACTTCATCATGTCTGGAAGCG				Ostrander et al 1993		GGAAGCGAAGTCTTACTGTAG	21	Creates a smaller 150 bp fragment	Matches 142 bp Red Fox	GTCTCGTGGGCTCGGAGATGTGTATAAGAGACAG	GTCTCGTGGGCTCGGAGATGTGTATAAGAGACAGGGAAGCGAAGTCTTACTGTAG	55	55.85	47.62	5	5	AACCACTTGCCTGGACTCTTAAACACACACACACACACACACACACACACACACACAGTGGAAATGAATCATTTCTTCTCATTTTAAAAATAATTAAATAAAAATTTTATCTTTAAAATAGTTCCCGAAAATACTACAGTAAGACTTCGCTTCC	154	115
cxx172_F	Cfam_STR014_F	Keep	CCTGTCTCCTGTGGACCAAT	144-160	Chr37/NC_051841.1:1991426-1991581	Dinucleotide	Ostrander et al 1993	(GT)12	AAATCCTGCAGCCTGTCTCC	20	Shortens fragment closer to 150 and centralizes repeat region	1 bp mismatch with 147 bp Red Fox	TCGTCGGCAGCGTCAGATGTGTATAAGAGACAG	TCGTCGGCAGCGTCAGATGTGTATAAGAGACAGAAATCCTGCAGCCTGTCTCC	53	60.03	55	6	3	AAATCCTGCAGCCTGTCTCCTGTGGACCAATTTGCAGATCGTTCTCATCACTACCTACATGTGTGTGTGTGTGTGTGTGTGTGTCCTGGAAGGAAATAACTCAAGGTTTCAATGTTTCAATTGAACGGGTGAATTTATGAGTGTCCG	147	105
cxx172_R	Cfam_STR014_R		ACATGCAAAAGGACACATTACG				Ostrander et al 1993		CGGACACTCATAAATTCACCCG	22		Matches 147 bp Red Fox	GTCTCGTGGGCTCGGAGATGTGTATAAGAGACAG	GTCTCGTGGGCTCGGAGATGTGTATAAGAGACAGCGGACACTCATAAATTCACCCG	56	59.39	50	4	2	AAATCCTGCAGCCTGTCTCCTGTGGACCAATTTGCAGATCGTTCTCATCACTACCTACATGTGTGTGTGTGTGTGTGTGTGTGTCCTGGAAGGAAATAACTCAAGGTTTCAATGTTTCAATTGAACGGGTGAATTTATGAGTGTCCG	147	105
cxx204_F	Cfam_STR015_F	Keep	CGAGAGCAACATAGGCATGA	200-214	Chr30/NC_051834.1:5275374-5275586	Dinucleotide	Ostrander et al 1993	(CA)14	ACCAAAGGAAGAGAAAAGCATC	22	Creates a shorter fragment <150bp	Matches 114 bp Red Fox	TCGTCGGCAGCGTCAGATGTGTATAAGAGACAG	TCGTCGGCAGCGTCAGATGTGTATAAGAGACAGACCAAAGGAAGAGAAAAGCATC	55	56.87	40.91	2	0	ACCAAAGGAAGAGAAAAGCATCTTGTAGATTAGACAAAGGAAACTTTCCTGTAAACACACACACACACACACACACACACACACCCTGTGTGTTGACCTGCCACAGCA	108	67
cxx204_R	Cfam_STR015_R		CAAAGTGCTGTGGCAGGTC				Ostrander et al 1993		TGCTGTGGCAGGTCAACAC	19		1 bp mismatch 114 bp Red Fox	GTCTCGTGGGCTCGGAGATGTGTATAAGAGACAG	GTCTCGTGGGCTCGGAGATGTGTATAAGAGACAGTGCTGTGGCAGGTCAACAC	53	60.82	57.89	3	0	ACCAAAGGAAGAGAAAAGCATCTTGTAGATTAGACAAAGGAAACTTTCCTGTAAACACACACACACACACACACACACACACACCCTGTGTGTTGACCTGCCACAGCA	108	67
cxx225_F	Cfam_STR016_F	Keep	AGCGACTATTATATGCCAGCG	143-183	Chr10/NC_051814.1:41015025-41015189	Dinucleotide	Ostrander et al 1993	(CA)11	TGTGGTCCCTCTGCCCAAAG	20	Creates a shorter fragment <150bp; centralizes repeat region	Matches 116 bp Red Fox	TCGTCGGCAGCGTCAGATGTGTATAAGAGACAG	TCGTCGGCAGCGTCAGATGTGTATAAGAGACAGTGTGGTCCCTCTGCCCAAAG	53	62.07	60	4	4	TGTGGTCCCTCTGCCCAAAGGGCCTCATTGGTGTAAAGTGGCGCACACACACACACACACACACACTTACATACCCCTGCCACTTGATAGAATGTCAACTCCATGACACTAGTGCA	116	75
cxx225_R	Cfam_STR016_R		CTCATTGGTGTAAAGTGGCG				Ostrander et al 1993		TGCACTAGTGTCATGGAGTTG	21		2bp mismatch with 116 bp Red Fox	GTCTCGTGGGCTCGGAGATGTGTATAAGAGACAG	GTCTCGTGGGCTCGGAGATGTGTATAAGAGACAGTGCACTAGTGTCATGGAGTTG	55	57.96	47.62	8	0	TGTGGTCCCTCTGCCCAAAGGGCCTCATTGGTGTAAAGTGGCGCACACACACACACACACACACACACTTACATACCCCTGCCACTTGATAGAATGTCAACTCCATGACACTAGTGCA	118	77
cxx250_F	Cfam_STR017_F	Keep	TTAGTTAACCCAGCTCCCCCA	129-149	Chr9/NC_051813.1:45693201-45693342	Dinucleotide	Ostrander et al 1993	(CA)17AT(CT)4	No redesign needed	21	None needed	Matches 134 bp Red Fox	TCGTCGGCAGCGTCAGATGTGTATAAGAGACAG	#REF!	#REF!	61.03	52.38	6	0	TTAGTTAACCCAGCTCCCCCAGACACAAACACACACACACACACACACACACACACACACACAATCTCTCTCTACCCCAGGAAAGAATGTCTATGGCAGCAAAGAAAGAGCCCTTTGAGCAGCTAACAGGGTGA	134	93
cxx250_R	Cfam_STR017_R		TCACCCTGTTAGCTGCTCAA				Ostrander et al 1993		No redesign needed	20		Matches 134 bp Red Fox	GTCTCGTGGGCTCGGAGATGTGTATAAGAGACAG	#REF!	#REF!	59.46	50	5	5	TTAGTTAACCCAGCTCCCCCAGACACAAACACACACACACACACACACACACACACACACACACACACACAATCTCTCTCTACCCCAGGAAAGAATGTCTATGGCAGCAAAGAAAGAGCCCTTTGAGCAGCTAACAGGGTGA	142	101
cxx253_F	Cfam_STR018_F	Keep	AATGGCAGGATTTTCTTTTGC	99-119	Chr20/NC_051824.1:30920049-30920159	Dinucleotide	Ostrander et al 1993	(CA)17TA(CA)2	GCAGGATTTTCTTTTGCCTCAC	22	Increases Tm on both primers cloer to 50C	1bp mismatch 104 bp Red Fox	TCGTCGGCAGCGTCAGATGTGTATAAGAGACAG	TCGTCGGCAGCGTCAGATGTGTATAAGAGACAGGCAGGATTTTCTTTTGCCTCAC	55	58.68	45.45	3	0	GCAGGATTTTCTTTTGCCTCACAGATGAGTAATACACACACACACACACACACACACACACACACACATACACACCCCATATCTTCCTTATCCATTCGTCCAAAGATAGACACT	114	69
cxx253_R	Cfam_STR018_R		ATCTTTGGACGAATGGATAAGG				Ostrander et al 1993		AGTGTCTATCTTTGGACGAATGG	23		Matches 104 bp Red Fox	GTCTCGTGGGCTCGGAGATGTGTATAAGAGACAG	GTCTCGTGGGCTCGGAGATGTGTATAAGAGACAGAGTGTCTATCTTTGGACGAATGG	57	58.24	43.48	3	1	GCAGGATTTTCTTTTGCCTCACAGATGAGTAATACACACACACACACACACACACACACACACACACATACACACCCCATATCTTCCTTATCCATTCGTCCAAAGATAGACACT	114	69
cxx377_F	Cfam_STR019_F	3rd screen discard - high scoring error	ACGTGTTGATGTACATTCCTGC	134-178	Chr5/NC_051809.1:74163231-74163376	Dinucleotide	Ostrander et al 1995	(GT)12	TGCCTGTGTTGTAGAGCAGAG	21	Shortens fragment	1bp mismatch 157 bp Red Fox	TCGTCGGCAGCGTCAGATGTGTATAAGAGACAG	TCGTCGGCAGCGTCAGATGTGTATAAGAGACAGTGCCTGTGTTGTAGAGCAGAG	54	60	52.38	6	6	TGCCTGTGTTGTAGAGCAGAGGAGCTAGGCCAGTGGAATGTGTGTGTGTGTGTGTGTGTGTGTCTCAAACTGATGAACTGGAGAAAGTATGCTAATTTTTGCCTTGCAGGAATGTACATCAACACGT	127	83
cxx377_R	Cfam_STR019_R		CCACCCAGTCACACAATCAG				Ostrander et al 1995		ACGTGTTGATGTACATTCCTGC	22	Note this is the original F primer that should have been an R primer	Matches 157 bp Red fox	GTCTCGTGGGCTCGGAGATGTGTATAAGAGACAG	GTCTCGTGGGCTCGGAGATGTGTATAAGAGACAGACGTGTTGATGTACATTCCTGC	56	59.26	45.45	8	2	TGCCTGTGTTGTAGAGCAGAGGAGCTAGGCCAGTGGAATGTGTGTGTGTGTGTGTGTGTGTCTCAAACTGATGAACTGGAGAAAGTATGCTAATTTTTGCCTTGCAGGAATGTACATCAACACGT	125	82
cxx410_F	Cfam_STR020_F	Keep	GAGGAAAACCAAGTGATTTTGG	94-132	Chr8/NC_051812.1:31457731-31457848	Dinucleotide	Ostrander et al 1995	(GT)18	ACCTGCAAGTGACCCTCTCT	20	Note F and R switch	Matches 98 bp Red Fox	TCGTCGGCAGCGTCAGATGTGTATAAGAGACAG	TCGTCGGCAGCGTCAGATGTGTATAAGAGACAGACCTGCAAGTGACCCTCTCT	53	56.53	40.91	8	4	ACCTGCAAGTGACCCTCTCTATAATCTAACCTGAAAGGGGACTGGGGACAGGGTGTGTGTGTGTGTGTGTGTGTGTGTGTGTGTGTGTGATTCTCCAAAATCACTTGGTTTTCCTC	116	74
cxx410_R	Cfam_STR020_R		ACCTGCAAGTGACCCTCTCT				Ostrander et al 1995		GAGGAAAACCAAGTGATTTTGG	22		1bp mismatch 98 bp Red Fox	GTCTCGTGGGCTCGGAGATGTGTATAAGAGACAG	GTCTCGTGGGCTCGGAGATGTGTATAAGAGACAGGAGGAAAACCAAGTGATTTTGG	56	61	55	6	3	ACCTGCAAGTGACCCTCTCTATAATCTAACCTGAAAGGGGACTGGGGACAGGGTGTGTGTGTGTGTGTGTGTGTGTGTGTGTGTGTGTGTGATTCTCCAAAATCACTTGGTTTTCCTC	118	76
cxx442_F	Cfam_STR021_F	Keep	CCAAGAACAGCCTAAGCTGG	160-174	Chr27/NC_051831.1:3841757-3841921	Dinucleotide	Ostrander et al 1995	(GT)12	CACACATACACGCCCAATTC	20	Shortens fragment and removes high Haripin Tm in F primer	1bp mismatch 146 bp Red Fox	TCGTCGGCAGCGTCAGATGTGTATAAGAGACAG	TCGTCGGCAGCGTCAGATGTGTATAAGAGACAGCACACATACACGCCCAATTC	53	57.46	57.46	4	2	CACACATACACGCCCAATTCATAAAGTACAAGCAGTACTCCTATTAAATAAATAATGTGCTTTTAATATGCCTGAGGGCTTCTGTATGTGTGTGTGTGTGTGTGTGTGTGTCTCTTTCTCACCTGGGCACAGGACCAATTAAGA	144	102
cxx442_R	Cfam_STR021_R		ACACATACACGCCCAATTCA				Ostrander et al 1995		TCTTAATTGGTCCTGTGCCCAG	22		1bp mismatch 146 bp Red Fox	GTCTCGTGGGCTCGGAGATGTGTATAAGAGACAG	GTCTCGTGGGCTCGGAGATGTGTATAAGAGACAGTCTTAATTGGTCCTGTGCCCAG	56	60.29	60.29	6	6	CACACATACACGCCCAATTCATAAAGTACAAGCAGTACTCCTATTAAATAAATAATGTGCTTTTAATATGCCTGAGGGCTTCTGTATGTGTGTGTGTGTGTGTGTGTGTGTCTCTTTCTCACCTGGGCACAGGACCAATTAAGA	144	102
cxx606_F	Cfam_STR022_F	Keep	AAAGGCTGTGGAATTAATGTGA	176	Chr10/NC_051814.1:11860549-11860724	Dinucleotide	Ostrander et al 1995	(CA)22	GGATCCAAATTGCTTGCTTGC	21	Shortens fragment and fixes mismatch in reverse	Matches 109 bp Red Fox	TCGTCGGCAGCGTCAGATGTGTATAAGAGACAG	TCGTCGGCAGCGTCAGATGTGTATAAGAGACAGGGATCCAAATTGCTTGCTTGC	54	59	47.62	6	2	GGATCCAAATTGCTTGCTTGCTATCAAAAGAAGAATGTCAGAATAAGCTTCACACACACACGCACACACACACACACACACACACACACACACACTTCTTTTGCAAAGAAACACTCCTGTCTCCA	125	82
cxx606_R	Cfam_STR022_R		AATTCCTTGCTTGCTATCAAAA				Ostrander et al 1995		TGGAGACAGGAGTGTTTCTTTG	22		Matches 109 bp Red Fox	GTCTCGTGGGCTCGGAGATGTGTATAAGAGACAG	GTCTCGTGGGCTCGGAGATGTGTATAAGAGACAGTGGAGACAGGAGTGTTTCTTTG	56	58.19	45.45	4	0	GGATCCAAATTGCTTGCTTGCTATCAAAAGAAGAATGTCAGAATAAGCTTCACACACACACGCACACACACACACACACACACACACACACACACACACACACTTCTTTTGCAAAGAAACACTCCTGTCTCCA	133	90
FH2006_F	Cfam_STR023_F	2nd screen discard - tetranucleotide	TGGGGGCGTTAAGAGTAATG	191 bp	Chr25/NC_051829.1:34324985-34325171	Tetranucleotide	Salim et al 2007	(ATTC)7	GCTAGGCCTAAACCGCTGAG	20	Shortens fragment and fixes mismatches	Matches 122 bp Red Fox; 769 bp Red Fox; 3bp mismatch 106 bp Red Fox	TCGTCGGCAGCGTCAGATGTGTATAAGAGACAG	TCGTCGGCAGCGTCAGATGTGTATAAGAGACAGGCTAGGCCTAAACCGCTGAG	53	60.53	60	8	3	GCTAGGCCTAAACCGCTGAGCCACTCAGGGATGCCCCCTGCCCCGCCTCTTTAAAAATAAATTCATTCATTCATTCATTCATTCATTCTTTTGGGTCTTCCCCTTTCAAATGGCTCTGCA	120	80
FH2006_R	Cfam_STR023_R		CTAGGCCTAAACCCCTGAGC				Salim et al 2007		TGCAGAGCCATTTGAAAGGG	20		Matches 122 bp Red Fox; 769 bp Red Fox; 3bp mismatch 106 bp Red Fox	GTCTCGTGGGCTCGGAGATGTGTATAAGAGACAG	GTCTCGTGGGCTCGGAGATGTGTATAAGAGACAGTGCAGAGCCATTTGAAAGGG	54	58.74	50	7	7	GCTAGGCCTAAACCGCTGAGCCACTCAGGGATGCCCCCTGCCCCGCCTCTTTAAAAATAAATTCATTCATTCATTCGTTCATTCTTTTGGGTCTTCCCCTTTCAAATGGCTCTGCA	116	76
PEZ05_F	Cfam_STR024_F	2nd screen discard - tetranucleotide	GCTATCTTGTTTCCCACAGC	108-126	Chr12/NC_051816.1:58147851-58147962	Tetranucleotide	Unknown	(AAAT)8	GAGAGGTTTCACTGTATACAAC	22	Fixes low Tm on R primer	Matches 121 bp Red Fox; 239 bp Red Fox	TCGTCGGCAGCGTCAGATGTGTATAAGAGACAG	TCGTCGGCAGCGTCAGATGTGTATAAGAGACAGGAGAGGTTTCACTGTATACAAC	55	54.27	40.91	8	4	GAGAGGTTTCACTGTATACAACATTGTCATTAAAATTTAGAAAGTGTAAATAAATAAATAAATAAATAAATAAATAAATAAAATTTAGAAATGCTGTGGGAAACAAGATAGCA	113	70
PEZ05_R	Cfam_STR024_R		TCACTGTATACAACATTGTC				Unknown		TGCTATCTTGTTTCCCACAGC	21	Note R stays the same	Matches 121 bp Red Fox; 239 bp Red Fox	GTCTCGTGGGCTCGGAGATGTGTATAAGAGACAG	GTCTCGTGGGCTCGGAGATGTGTATAAGAGACAGTGCTATCTTGTTTCCCACAGC	55	58.56	47.62	3	2	GAGAGGTTTCACTGTATACAACATTGTCATTAAAATTTAGAAAGTGTAAATAAATAAATAAATAAATAAATAAATAAATAAATAAATAAAATTTAGAAATGCTGTGGGAAACAAGATAGCA	121	78
Ren06H21a_F	Cfam_STR025_F	2nd screen discard - 1bp alleles	AGGCCAGCACCATAACTCAG	101	Chr10/NC_051814.1:22515112-22515193	Dinucleotide	Jouquand et al 2000	(GT)20	GGAGGCCAGCACCATAACTC	20		Matches 119 bp Red Fox	TCGTCGGCAGCGTCAGATGTGTATAAGAGACAG	TCGTCGGCAGCGTCAGATGTGTATAAGAGACAGGGAGGCCAGCACCATAACTC	53	60.46	60	4	0	GGAGGCCAGCACCATAACTCAGTGTGGCCTCCGGAGAGCGTGTGTGTATGTGTGTGTGTGTGTGTGTGTGTGTGTGTGTTCGTGGGGTAGTGGGGGGGTCTTCTCAGCTGGAGGGTTTGCATGTCA	126	86
Ren06H21a_R	Cfam_STR025_R		AGACCCCCCCACTACCCCAC				Jouquand et al 2000		TGACATGCAAACCCTCCAGC	20	Fix 70% GC in R	1 bp mismatch 119 bp Red Fox	GTCTCGTGGGCTCGGAGATGTGTATAAGAGACAG	GTCTCGTGGGCTCGGAGATGTGTATAAGAGACAGTGACATGCAAACCCTCCAGC	54	60.9	55	4	2	GGAGGCCAGCACCATAACTCAGTGTGGCCTCCGGAGAGCGTGTGTGTATGTGTGTGTGTGTGTGTGTGTGTGTGTGTGTGTTCGTGGGGTAGTGGGGGGGTCTTCTCAGCTGGAGGGTTTGCATGTCA	128	88
Ren06J17_F	Cfam_STR026_F	Keep	TGCCCCTGGAAGGAAAGAGA	143	Chr5/NC_051809.1:70499802-70499944	Dinucleotide	Jouquand et al 2000	(CA)9C(AC)3	GTGGGCTCCTTTCTACCTGG	20	Smaller fragment; more centralized insert	Matches 135 bp Red Fox	TCGTCGGCAGCGTCAGATGTGTATAAGAGACAG	TCGTCGGCAGCGTCAGATGTGTATAAGAGACAGGTGGGCTCCTTTCTACCTGG	53	59.75	60	3	3	GTGGGCTCCTTTCTACCTGGAGACTCAGCTGGTGCCCCTGGAAGGAAAGAGAAATCACACACACACACACACACCACACACTGCATCTCCCACTGTCCCACAAGCTCCCCCTCTATATTCAGAGGCTCTCCCAGA	135	92
Ren06J17_R	Cfam_STR026_R		GATGGGGAGATGGTGACTGG				Jouquand et al 2000		TCTGGGAGAGCCTCTGAATATAG	23		Matches 135 bp Red Fox	GTCTCGTGGGCTCGGAGATGTGTATAAGAGACAG	GTCTCGTGGGCTCGGAGATGTGTATAAGAGACAGTCTGGGAGAGCCTCTGAATATAG	57	58.33	47.83	7	2	GTGGGCTCCTTTCTACCTGGAGACTCAGCTGGTGCCCCTGGAAGGAAAGAGAAATCACACACACACACACACACCACACACTGCATCTCCCACTGTCCCACAAGCTCCCCCTCTATATTCAGAGGCTCTCCCAGA	135	92
Ren41P15b_F	Cfam_STR027_F	Keep	GTTCCGGTTATTGCGTGTG	151	Chr37/NC_051841.1:23896687-23896840	Dinucleotide	Jouquand et al 2000	(GT)4	CTTTGGAGGAAGGAGTGGGG	20	smaller fragment; meets criteria	1bp mismatch 117 bp Red Fox; 3bp mismatch 783 bp C. elaphus; 3 bp mismatch 798 bp O. Virginianus	TCGTCGGCAGCGTCAGATGTGTATAAGAGACAG	TCGTCGGCAGCGTCAGATGTGTATAAGAGACAGCTTTGGAGGAAGGAGTGGGG	53	59.67	60	3	0	CTTTGGAGGAAGGAGTGGGGAAACACACCTGTTGGCTCTGTGTGTGTATTATATATTTTAAATTTGATTCTTTATTTCAGTTAATGTAGATTCACACGCAATAACCGGA	109	68
Ren41P15b_R	Cfam_STR027_R		CTGGGTCGGAGGAAGATG				Jouquand et al 2000		TCCGGTTATTGCGTGTGAATC	21		1bp mismatch 117 bp Red Fox	GTCTCGTGGGCTCGGAGATGTGTATAAGAGACAG	GTCTCGTGGGCTCGGAGATGTGTATAAGAGACAGTCCGGTTATTGCGTGTGAATC	55	59	47.62	4	3	CTTTGGAGGAAGGAGTGGGGAAACACACCTGTTGGCTCTGTGTGTGTGTGTGTGTGTGTGTATTATATATTTTAAATTTGATTCTTTATTTCAGTTAATGTAGATTCACACGCAATAACCGGA	123	82
Ren44A17_F	Cfam_STR028_F	1st screen discard - poor amplification	AGTTATCTTCCGTCTCAG	102	Chr2/NC_051806.1:25344111-25344214	Dinucleotide	Jouquand et al 2000	(CA)12	TGTACCTGGGTGTCTGGATG	20	Increase Tm on both primers	3bp mismatch with 112 bp Red Fox	TCGTCGGCAGCGTCAGATGTGTATAAGAGACAG	TCGTCGGCAGCGTCAGATGTGTATAAGAGACAGTGTACCTGGGTGTCTGGATG	53	50.64	44.44	4	3	TGTACCTGGGTGTCTGGATGGACACACACACACACACACACACACACTCTTAAAAAGAAAGGATAAAGAGGACGAGAATGGGTTTGGAGGTCCAGGTTAGCGCGTGAGTGGTCA	114	94
Ren44A17_R	Cfam_STR028_R		CCATTCTCGTCCTCTTTA				Jouquand et al 2000		TGACCACTCACGCGCTAAC	19		Matches 112 bp Red Fox	GTCTCGTGGGCTCGGAGATGTGTATAAGAGACAG	GTCTCGTGGGCTCGGAGATGTGTATAAGAGACAGTGACCACTCACGCGCTAAC	53	50.91	44.44	2	2	TGTACCTGGGTGTCTGGATGGACACACACACACACACACACACACACTCTTAAAAAGAAAGGATAAAGAGGACGAGAATGGGTTTGGAGGTCCAGGTTAGCGCGTGAGTGGTCA	114	95
Ren49F22b_F	Cfam_STR029_F	Keep	GGGGCTCTGTTATTAGGTG	154 / 157	Chr22/NC_051826.1:934243-992872	Dinucleotide	Jouquand et al 2000	(CA)15	TGGGGCTCTGTTATTAGGTG	20	Smaller fragment; increase Tm on F and R	None	TCGTCGGCAGCGTCAGATGTGTATAAGAGACAG	TCGTCGGCAGCGTCAGATGTGTATAAGAGACAGTGGGGCTCTGTTATTAGGTG	53	55.11	52.63	3	0	TGGGGCTCTGTTATTAGGTGTAAACATTTAATAATCGTCACATCTCCCTAATAGACCATGTGCCATACACACACACACACACACACACACACACACAAATTACATCTTCATATAAGCCCATCAACTGTTTGTGGTT	136	98
Ren49F22b_R	Cfam_STR029_R		TCATAAGGCAAAGAAAACC				Jouquand et al 2000		AACCACAAACAGTTGATGGGC	21		None	GTCTCGTGGGCTCGGAGATGTGTATAAGAGACAG	GTCTCGTGGGCTCGGAGATGTGTATAAGAGACAGAACCACAAACAGTTGATGGGC	55	51.22	36.84	2	0	TGGGGCTCTGTTATTAGGTGTAAACATTTAATAATCGTCACATCTCCCTAATAGACCATGTGCCATACACACACACACACACACACACACACACACACACAAATTACATCTTCATATAAGCCCATCAACTGTTTGTGGTT	140	102
Ren67C18a_F	Cfam_STR030_F	4th screen discard - moderate scoring error	TCTGTGCGTTTCCGTTTATG	137	Ch37/NC_051841.1:19336361-19336493	Dinucleotide	Jouquand et al 2000	(CA)20	TTCGCTTTGTGAAAACCTAC	20	Increase Tm on F	1bp mismatch with 134 & 334 bp Red Fox	TCGTCGGCAGCGTCAGATGTGTATAAGAGACAG	TCGTCGGCAGCGTCAGATGTGTATAAGAGACAGTTCGCTTTGTGAAAACCTAC	53	54.46	40	3	1	TTCGCTTTGTGAAAACCTACATTAGTACCTGTTTGTTATCCAAAAGAAATGGAAAAGGACTTTTACTTTCTCACACACACACACACACACACACACACACACACACACACATGCTGTTACTGTACTAATGGTCTTTCATAAACGGAAACG	150	109
Ren67C18a_R	Cfam_STR030_R		TTAGTACCTGTTTGTTATCC				Jouquand et al 2000		CGTTTCCGTTTATGAAAGACC	21		2 bp mismatch with 134 and 334 bp Red Fox	GTCTCGTGGGCTCGGAGATGTGTATAAGAGACAG	GTCTCGTGGGCTCGGAGATGTGTATAAGAGACAGCGTTTCCGTTTATGAAAGACC	55	55.55	42.86	4	1	TTCGCTTTGTGAAAACCTACATTAGTACCTGTTTGTTATCCAAAAGAAATGGAAAAGGACTTTTACTTTCTCACACACACACACACACACACACACACACACACACACATGCTGTTACTGTACTAATGGTCTTTCATAAACGGAAACG	148	107
u140 F	Cfam_STR031_F	Keep	CAGAGGTGGCATAGGGTGAT	89-101	Chr4/NC_051808.1:9291040-9291180	Dinucleotide	Ostrander et al. 1993;Salado et al 2021	(GT)15	No redesign needed	20	Good as is	Matches 153 bp Red Fox	TCGTCGGCAGCGTCAGATGTGTATAAGAGACAG	TCGTCGGCAGCGTCAGATGTGTATAAGAGACAGCAGAGGTGGCATAGGGTGAT	53	58.86	55	3	2	CAGAGGTGGCATAGGGTGATGTTGGTTGCAGTTTCTTTTCATACTGTTTCTGCAAAGGAGTGTGTGTGTGTGTGTGTGTGTGTGTGTGTGCCTATAAACACAGTCTAAAGCCTATTTCCAGTCATTCTCTGGGCTTCGA	139	99
u140 R	Cfam_STR031_R		TCGAAGCCCAGAGAATGACT				Ostrander et al. 1993;Salado et al 2021		No redesign needed	20		Matches 153 bp Red Fox	GTCTCGTGGGCTCGGAGATGTGTATAAGAGACAG	GTCTCGTGGGCTCGGAGATGTGTATAAGAGACAGTCGAAGCCCAGAGAATGACT	54	58.44	50	4	1	CAGAGGTGGCATAGGGTGATGTTGGTTGCAGTTTCTTTTCATACTGTTTCTGCAAAGGAGTGTGTGTGTGTGTGTGTGTGTGTGTGTGTGTGCCTATAAACACAGTCTAAAGCCTATTTCCAGTCATTCTCTGGGCTTCGA	141	101
u173 F	Cfam_STR032_F	Keep	ATCCAGGTCTGGAATACCCC	65-73	Chr9/NC_051813.1:17393648-17393768	Dinucleotide	Ostrander et al. 1993;Salado et al 2021	(CA)17	GGAACTGTGACAGGATGAAC	20	lowers hairpin Tm; larger fragment; fits criteria	Matches 137 bp Red Fox	TCGTCGGCAGCGTCAGATGTGTATAAGAGACAG	TCGTCGGCAGCGTCAGATGTGTATAAGAGACAGGGAACTGTGACAGGATGAAC	53	56.07	50	7	1	GGAACTGTGACAGGATGAACATCTATAGATTTCCTTTGAATTAGCACTTGGCTTTTATTGCACACACACACACACACACACACACACACACACAATTTTAAGTCTGCTTACTTGAAAGAACGGGG	125	83
u173R	Cfam_STR032_R		TCCTTTGAATTAGCACTTGGC				Ostrander et al. 1993;Salado et al 2021		CCCCGTTCTTTCAAGTAAGCAG	22		Matches 137 bp Red Fox	GTCTCGTGGGCTCGGAGATGTGTATAAGAGACAG	GTCTCGTGGGCTCGGAGATGTGTATAAGAGACAGCCCCGTTCTTTCAAGTAAGCAG	56	59.52	50	4	2	GGAACTGTGACAGGATGAACATCTATAGATTTCCTTTGAATTAGCACTTGGCTTTTATTGCACACACACACACACACACACACACACACAATTTTAAGTCTGCTTACTTGAAAGAACGGGG	121	79
u279 F	Cfam_STR033_F	3rd screen discard - high scoring error	TGCTCAATGAAATAAGCCAGG	83-89	Chr22/NC_051826.1:50046192-50046338	Dinucleotide	Ostrander et al. 1993;Salado et al 2021	(TG)20	TGGCGACCTTCATTCTCTGAC	21	centralizes repeats; fits criteria	Matches 168 bp Red Fox	TCGTCGGCAGCGTCAGATGTGTATAAGAGACAG	TCGTCGGCAGCGTCAGATGTGTATAAGAGACAGTGGCGACCTTCATTCTCTGAC	54	60.07	52.38	3	1	TGGCGACCTTCATTCTCTGACTCTATGAATTTGATTACTCTGGAAAACTCCTAGTAGTGGAATTATACTGTGTGTGTGTGTGTGTGTGTGTGTGTGTGTGTGTGTGTGCCTGGCTTATTTCATTGAGCATGATGTCCTCAAAGTTCA	147	105
u279 R	Cfam_STR033_R		GGCGACCTTCATTCTCTGAC				Ostrander et al. 1993;Salado et al 2021		TGAACTTTGAGGACATCATGC	21		Matches 168 bp Red Fox; 2bp mismatch on 126 bp O. virginianus	GTCTCGTGGGCTCGGAGATGTGTATAAGAGACAG	GTCTCGTGGGCTCGGAGATGTGTATAAGAGACAGTGAACTTTGAGGACATCATGC	55	56.52	42.86	5	3	TGGCGACCTTCATTCTCTGACTCTATGAATTTGATTACTCTGGAAAACTCCTAGTAGTGGAATTATACTGTGTGTGTGTGTGTGTGTGTGTGTGTGTGTGTGTGTGTGCCTGGCTTATTTCATTGAGCATGATGTCCTCAAAGTTCA	147	105
AMEL_DSI-F	Amel140_172_F	Keep	ATAATGACAAAGAAAACATGAC	215X; 247Y	X/Y	NA	Yan et al. 2013	140X; 172Y	ATAATGACAAAGAAAACATGACTA	24	Amplifies a smaller fragment		TCGTCGGCAGCGTCAGATGTGTATAAGAGACAG	TCGTCGGCAGCGTCAGATGTGTATAAGAGACAGATAATGACAAAGAAAACATGACTA	57	52.71	25	4	2	ATAATGACAAAGAAAACATGACTACTTCTCCAGCTGGAAGTCAATGGAGCCGATGGTAAACCTGACTCTTTGTTTCTCACCAGTACCCTTCCTATGGTTACGAACCCATGGGTGGATGGCTGCACCACCAAATCATTCCC	140	95
AMEL_DSI-R	Amel140_172_R		CTGCTGAGCTGGCACCA						GGGAATGATTTGGTGGTGCAG	21			GTCTCGTGGGCTCGGAGATGTGTATAAGAGACAG	GTCTCGTGGGCTCGGAGATGTGTATAAGAGACAGGGGAATGATTTGGTGGTGCAG	55	59.79	52.38	5	2	GGGAATGATTTGGTGGTGCAGCCAACCACCCATGGGTTCGTAACCATAGGAAGGGTACTGGTGGGAAACAAAGAATCAGGTTCATCATTAGCTCACACAACTGACTCAGTTACAGTGACTCAGTCAAACTGACTTCCAACAGGAGATATAGTCATGTTTTCTTTGTCATTAT	172	127

## Sheet: STR and Sex Primers Summary
Marker Name	Canis STRseq Primer Name	STRseq Decision	References	Redesigned Primer Sequence (5'-->3')	Redesigned Primer Length (bp)	Product Length	Insert Size
366 F	Cfam_STR001_F	Keep	Ostrander et al. 1995;Salado et al 2021	CCCCTTTGTTCATGGAAGAGC	21	135	93
366 R	Cfam_STR001_R		Ostrander et al. 1995;Salado et al 2021	TCCCCACTGCTCATTCTCTTTC	22	139	96
466 F	Cfam_STR002_F	Keep	Ostrander et al. 1995;Salado et al 2021	GGAGACCTCTTTCAACTGGAC	21	139	96
466 R	Cfam_STR002_R		Ostrander et al. 1995;Salado et al 2021	TGGAACAATGTATACAGGTGTG	22	129	86
474 F	Cfam_STR003_F	2nd screen discard - 1bp alleles; large alleles	Ostrander et al. 1995;Salado et al 2021	GGGAGTCCAGGCTGTTGATC	20	140	100
474 R	Cfam_STR003_R		Ostrander et al. 1995;Salado et al 2021	TTCCAGGAAGTGTCTGCAGG	20	149	109
AHT_H171 F	Cfam_STR004_F	Keep	Breen et al. 2001;Salado et al 2021	GCTCAGAGACAGGCAAGGTG	20	131	91
AHT_H171 R	Cfam_STR004_R		Breen et al. 2001;Salado et al 2021	GGCATGGAAGTGTGTTCAGG	20	131	91
c2096 F	Cfam_STR005_F	2nd screen discard - tetranucleotide	Francisco et al. 1996;Salado et al 2021	GCACAGGGTCTTTGTTTTGGG	21	137	96
c2096 R	Cfam_STR005_R		Francisco et al. 1996;Salado et al 2021	ATGTTCTCCGTCTAAGAGCC	20	137	96
CPH11_F	Cfam_STR006_F	1st screen discard - fragment too large	Fredholm & Wintero 1995	CCCTAGATTGTTAATGTTTCTCCG	24	135	91
CPH11_R	Cfam_STR006_R		Fredholm & Wintero 1995	GAAGGAGGAGTGTGGACTGG	20	146	102
CPH2 F	Cfam_STR007_F	Keep	Fredholm & Wintero 1995;Salado et al 2021	TTCTGTGCATGCTTTGTTTGC	21	136	95
CPH2 R	Cfam_STR007_R		Fredholm & Wintero 1995;Salado et al 2021	TTCTGTTGTTATCGGCACCA	20	142	101
CPH5 F	Cfam_STR008_F	Keep	Fredholm & Wintero 1995;Salado et al 2021	TTAGCCCGGTCCTCCATAAC	20	139	97
CPH5 R	Cfam_STR008_R		Fredholm & Wintero 1995;Salado et al 2021	GTAAGGGTTTTGGAGGTAGGGG	22	141	99
CPH6 F	Cfam_STR009_F	3rd screen discard - high scoring error	Fredholm & Wintero 1995;Salado et al 2021	TGGCATTAAGGGTCAGGACTG	21	133	92
CPH6 R	Cfam_STR009_R		Fredholm & Wintero 1995;Salado et al 2021	GCCAACTAGCTCCATCTCCC	20	142	101
CPH7 F	Cfam_STR010_F	Keep	Fredholm & Wintero 1995;Salado et al 2021	ATCAATGCTCTCCTCCCCAG	20	139	95
CPH7 R	Cfam_STR010_R		Fredholm & Wintero 1995;Salado et al 2021	AACACAGAAATAATTCCCCAGAGG	24	141	97
cxx109_F	Cfam_STR011_F	Keep	Ostrander et al 1993	GCCACACTTCTGCATATTAAC	21	146	102
cxx109_R	Cfam_STR011_R		Ostrander et al 1993	GAGTTGAAAGTACTTGCCTCTGG	23	150	106
cxx123_F	Cfam_STR012_F	4th screen discard - moderate scoring error	Ostrander et al 1993	ACTGATTTGCCCATTCTGTCC	21	112	68
cxx123_R	Cfam_STR012_R		Ostrander et al 1993	TGTAAAATGACTTACCCAAGGCC	23	116	72
cxx147_F	Cfam_STR013_F	Keep	Ostrander et al 1993	AACCACTTGCCTGGACTC	18	150	111
cxx147_R	Cfam_STR013_R		Ostrander et al 1993	GGAAGCGAAGTCTTACTGTAG	21	154	115
cxx172_F	Cfam_STR014_F	Keep	Ostrander et al 1993	AAATCCTGCAGCCTGTCTCC	20	147	105
cxx172_R	Cfam_STR014_R		Ostrander et al 1993	CGGACACTCATAAATTCACCCG	22	147	105
cxx204_F	Cfam_STR015_F	Keep	Ostrander et al 1993	ACCAAAGGAAGAGAAAAGCATC	22	108	67
cxx204_R	Cfam_STR015_R		Ostrander et al 1993	TGCTGTGGCAGGTCAACAC	19	108	67
cxx225_F	Cfam_STR016_F	Keep	Ostrander et al 1993	TGTGGTCCCTCTGCCCAAAG	20	116	75
cxx225_R	Cfam_STR016_R		Ostrander et al 1993	TGCACTAGTGTCATGGAGTTG	21	118	77
cxx250_F	Cfam_STR017_F	Keep	Ostrander et al 1993	No redesign needed	21	134	93
cxx250_R	Cfam_STR017_R		Ostrander et al 1993	No redesign needed	20	142	101
cxx253_F	Cfam_STR018_F	Keep	Ostrander et al 1993	GCAGGATTTTCTTTTGCCTCAC	22	114	69
cxx253_R	Cfam_STR018_R		Ostrander et al 1993	AGTGTCTATCTTTGGACGAATGG	23	114	69
cxx377_F	Cfam_STR019_F	3rd screen discard - high scoring error	Ostrander et al 1995	TGCCTGTGTTGTAGAGCAGAG	21	127	83
cxx377_R	Cfam_STR019_R		Ostrander et al 1995	ACGTGTTGATGTACATTCCTGC	22	125	82
cxx410_F	Cfam_STR020_F	Keep	Ostrander et al 1995	ACCTGCAAGTGACCCTCTCT	20	116	74
cxx410_R	Cfam_STR020_R		Ostrander et al 1995	GAGGAAAACCAAGTGATTTTGG	22	118	76
cxx442_F	Cfam_STR021_F	Keep	Ostrander et al 1995	CACACATACACGCCCAATTC	20	144	102
cxx442_R	Cfam_STR021_R		Ostrander et al 1995	TCTTAATTGGTCCTGTGCCCAG	22	144	102
cxx606_F	Cfam_STR022_F	Keep	Ostrander et al 1995	GGATCCAAATTGCTTGCTTGC	21	125	82
cxx606_R	Cfam_STR022_R		Ostrander et al 1995	TGGAGACAGGAGTGTTTCTTTG	22	133	90
FH2006_F	Cfam_STR023_F	2nd screen discard - tetranucleotide	Salim et al 2007	GCTAGGCCTAAACCGCTGAG	20	120	80
FH2006_R	Cfam_STR023_R		Salim et al 2007	TGCAGAGCCATTTGAAAGGG	20	116	76
PEZ05_F	Cfam_STR024_F	2nd screen discard - tetranucleotide	Unknown	GAGAGGTTTCACTGTATACAAC	22	113	70
PEZ05_R	Cfam_STR024_R		Unknown	TGCTATCTTGTTTCCCACAGC	21	121	78
Ren06H21a_F	Cfam_STR025_F	2nd screen discard - 1bp alleles	Jouquand et al 2000	GGAGGCCAGCACCATAACTC	20	126	86
Ren06H21a_R	Cfam_STR025_R		Jouquand et al 2000	TGACATGCAAACCCTCCAGC	20	128	88
Ren06J17_F	Cfam_STR026_F	Keep	Jouquand et al 2000	GTGGGCTCCTTTCTACCTGG	20	135	92
Ren06J17_R	Cfam_STR026_R		Jouquand et al 2000	TCTGGGAGAGCCTCTGAATATAG	23	135	92
Ren41P15b_F	Cfam_STR027_F	Keep	Jouquand et al 2000	CTTTGGAGGAAGGAGTGGGG	20	109	68
Ren41P15b_R	Cfam_STR027_R		Jouquand et al 2000	TCCGGTTATTGCGTGTGAATC	21	123	82
Ren44A17_F	Cfam_STR028_F	1st screen discard - poor amplification	Jouquand et al 2000	TGTACCTGGGTGTCTGGATG	20	114	94
Ren44A17_R	Cfam_STR028_R		Jouquand et al 2000	TGACCACTCACGCGCTAAC	19	114	95
Ren49F22b_F	Cfam_STR029_F	Keep	Jouquand et al 2000	TGGGGCTCTGTTATTAGGTG	20	136	98
Ren49F22b_R	Cfam_STR029_R		Jouquand et al 2000	AACCACAAACAGTTGATGGGC	21	140	102
Ren67C18a_F	Cfam_STR030_F	4th screen discard - moderate scoring error	Jouquand et al 2000	TTCGCTTTGTGAAAACCTAC	20	150	109
Ren67C18a_R	Cfam_STR030_R		Jouquand et al 2000	CGTTTCCGTTTATGAAAGACC	21	148	107
u140 F	Cfam_STR031_F	Keep	Ostrander et al. 1993;Salado et al 2021	No redesign needed	20	139	99
u140 R	Cfam_STR031_R		Ostrander et al. 1993;Salado et al 2021	No redesign needed	20	141	101
u173 F	Cfam_STR032_F	Keep	Ostrander et al. 1993;Salado et al 2021	GGAACTGTGACAGGATGAAC	20	125	83
u173R	Cfam_STR032_R		Ostrander et al. 1993;Salado et al 2021	CCCCGTTCTTTCAAGTAAGCAG	22	121	79
u279 F	Cfam_STR033_F	3rd screen discard - high scoring error	Ostrander et al. 1993;Salado et al 2021	TGGCGACCTTCATTCTCTGAC	21	147	105
u279 R	Cfam_STR033_R		Ostrander et al. 1993;Salado et al 2021	TGAACTTTGAGGACATCATGC	21	147	105
AMEL_DSI-F	Amel140_172_F	Keep	Yan et al. 2013	ATAATGACAAAGAAAACATGACTA	24	140	95
AMEL_DSI-R	Amel140_172_R			GGGAATGATTTGGTGGTGCAG	21	172	127
