# Supplementary material for: Canis STR‐Seq: A Universal Approach for Non‐Invasive Genetic Monitoring of Wolves and Coyotes
Source: Ecol Evol. 2026 Mar 16;16(3):e73300. doi: 10.1002/ece3.73300 (PMC13093683; doi:10.1002/ece3.73300)
Supplement: Supplementary file 6 — Data S6: ece373300‐sup‐0006‐DataS6.xlsx. [file ECE3-16-e73300-s006.xlsx]

## Sheet: READ_ME
The LenMutQCompare worksheet compares Q value output from Structure for four datasets:
allele_lenWithDogs (length only dataset that includes Dog reference group);
allele_mutWithDogs (length plus mutations dataset that includes Dog reference group);
allele_lenNoDogs (length only dataset that exclues the Dog reference group);
allele_mutNoDogs (length plus mutations dataset that excludes the Dog reference group
Green shaded cells indicate Q values greater than or equal to 0.8
Blue shaded cells indicate where cluster assignment differs between the datasets with and without Dogs
Plum shaded cells indicate where the cluster assignment differs between the allele_len and the allele_mut datasets
The LenScatQ worksheet reports Q value output from Structure for the allele_len scat dataset

## Sheet: LenMutQCompare
Sample	Population	Location	Assignment_lenWithDogs	Assignment_mutWithDogs	Assignment_lenNoDogs	Assignment_mutNoDogs	EastCoy_lenWithDogs	GreyWolf_lenWithDogs	EastWolf_lenWithDogs	WestCoy_lenWithDogs	Dog_lenWithDogs	UnknownSource_lenWithDogs	EastCoy_mutWithDogs	GreyWolf_mutWithDogs	EastWolf_mutWithDogs	WestCoy_mutWithDogs	Dog_mutWithDogs	UnknownSource_mutWithDogs	EastCoy_lenNoDogs	GreyWolf_lenNoDogs	EastWolf_lenNoDogs	WestCoy_lenNoDogs	UnknownSource_lenNoDogs	EastCoy_mutNoDogs	GreyWolf_mutNoDogs	EastWolf_mutNoDogs	WestCoy_mutNoDogs	UnknownSource_mutNoDogs
CAN006158	Dog	ON	Dog	Dog	NA	NA	0.0036	0.0032	0.0032	0.0022	0.9848	0.003	0.003	0.002	0.002	0.002	0.989	0.002	NA	NA	NA	NA	NA	NA	NA	NA	NA	NA
CAN006164	Dog	ON	Dog	Dog	NA	NA	0.007	0.0126	0.0042	0.0072	0.9636	0.0054	0.005	0.006	0.003	0.004	0.979	0.003	NA	NA	NA	NA	NA	NA	NA	NA	NA	NA
CAN006167	Dog	ON	Dog	Dog	NA	NA	0.0052	0.0022	0.002	0.0032	0.9852	0.0022	0.003	0.002	0.002	0.003	0.988	0.002	NA	NA	NA	NA	NA	NA	NA	NA	NA	NA
CAN006168	Dog	ON	Dog	Dog	NA	NA	0.0242	0.1475	0.0078	0.0126	0.8011	0.0068	0.008	0.0703	0.004	0.005	0.9078	0.005	NA	NA	NA	NA	NA	NA	NA	NA	NA	NA
CAN006169	Dog	ON	Dog	Dog	NA	NA	0.0082	0.0062	0.0296	0.0636	0.8893	0.003	0.003	0.003	0.0456	0.0187	0.9257	0.004	NA	NA	NA	NA	NA	NA	NA	NA	NA	NA
CAN006179	Dog	ON	Dog	Dog	NA	NA	0.0032	0.0062	0.0036	0.0062	0.9782	0.0026	0.0023	0.0033	0.0023	0.0043	0.9857	0.002	NA	NA	NA	NA	NA	NA	NA	NA	NA	NA
2271	Grey Wolf	AB	Grey Wolf	Grey Wolf	Grey Wolf	Grey Wolf	0.0094	0.97	0.006	0.0042	0.0058	0.0046	0.006	0.969	0.006	0.004	0.012	0.003	0.0136	0.9674	0.008	0.006	0.005	0.008	0.977	0.007	0.005	0.003
2272	Grey Wolf	AB	Grey Wolf	Grey Wolf	Grey Wolf	Grey Wolf	0.0022	0.9518	0.0266	0.006	0.0092	0.0042	0.0027	0.9754	0.009	0.005	0.005	0.003	0.003	0.9588	0.0262	0.007	0.005	0.003	0.9802	0.0084	0.0054	0.003
2274	Grey Wolf	AB	Grey Wolf	Grey Wolf	Grey Wolf	Grey Wolf	0.0158	0.9528	0.0074	0.0132	0.0068	0.004	0.008	0.9057	0.008	0.011	0.0643	0.003	0.0182	0.9542	0.009	0.0156	0.003	0.0108	0.9588	0.011	0.0162	0.0032
2276	Grey Wolf	AB	Grey Wolf	Grey Wolf	Grey Wolf	Grey Wolf	0.0048	0.9418	0.0194	0.0122	0.0186	0.0032	0.003	0.9707	0.007	0.007	0.0103	0.002	0.006	0.9446	0.0268	0.0186	0.004	0.0038	0.9782	0.008	0.008	0.002
2277	Grey Wolf	AB	Grey Wolf	Grey Wolf	Grey Wolf	Grey Wolf	0.003	0.9798	0.0064	0.003	0.0048	0.003	0.002	0.986	0.004	0.002	0.004	0.002	0.003	0.981	0.009	0.004	0.003	0.0028	0.9872	0.005	0.003	0.002
2278	Grey Wolf	AB	Grey Wolf	Grey Wolf	Grey Wolf	Grey Wolf	0.0116	0.9674	0.003	0.0048	0.0076	0.0056	0.008	0.9767	0.002	0.004	0.004	0.0053	0.014	0.9686	0.004	0.0064	0.007	0.008	0.979	0.003	0.005	0.005
1236	Western Coyote	AB	Western Coyote	Western Coyote	Western Coyote	Western Coyote	0.0078	0.0034	0.0058	0.9704	0.0072	0.0054	0.005	0.003	0.004	0.981	0.003	0.004	0.008	0.004	0.006	0.976	0.006	0.005	0.003	0.004	0.984	0.004
1292	Western Coyote	AB	Western Coyote	Western Coyote	Western Coyote	Western Coyote	0.0156	0.0136	0.0052	0.9496	0.009	0.007	0.01	0.009	0.004	0.967	0.006	0.004	0.016	0.0138	0.005	0.9582	0.007	0.0094	0.009	0.004	0.9736	0.004
1293	Western Coyote	AB	Western Coyote	Western Coyote	Western Coyote	Western Coyote	0.0176	0.004	0.0038	0.9608	0.0112	0.0026	0.034	0.004	0.004	0.9503	0.0067	0.001	0.019	0.005	0.005	0.969	0.002	0.0346	0.005	0.004	0.9544	0.002
1299	Western Coyote	AB	Western Coyote	Western Coyote	Western Coyote	Western Coyote	0.0088	0.0056	0.0052	0.9726	0.0032	0.0046	0.007	0.005	0.003	0.979	0.003	0.003	0.0086	0.0052	0.006	0.9748	0.0054	0.0064	0.005	0.0036	0.9818	0.0032
1300	Western Coyote	AB	Western Coyote	Western Coyote	Western Coyote	Western Coyote	0.0084	0.0022	0.007	0.9762	0.0032	0.003	0.004	0.002	0.003	0.985	0.003	0.003	0.009	0.003	0.0072	0.9768	0.004	0.0054	0.0024	0.004	0.9852	0.003
1989	Western Coyote	AB	Western Coyote	Western Coyote	Western Coyote	Western Coyote	0.0132	0.004	0.006	0.9664	0.0062	0.0042	0.0113	0.003	0.006	0.9733	0.003	0.0033	0.0138	0.005	0.007	0.9702	0.004	0.01	0.003	0.0062	0.9768	0.004
CAN004483	Eastern Coyote	ON_UrbanBarrie	Eastern Coyote	Eastern Coyote	Eastern Coyote	Eastern Coyote	0.978	0.0052	0.004	0.0054	0.0042	0.0032	0.983	0.005	0.003	0.005	0.002	0.002	0.979	0.006	0.005	0.007	0.003	0.9826	0.0054	0.004	0.006	0.002
CAN004499	Eastern Coyote	ON_UrbanBarrie	Eastern Coyote	Eastern Coyote	Eastern Coyote	Eastern Coyote	0.9668	0.0032	0.006	0.0074	0.003	0.0136	0.9653	0.003	0.004	0.004	0.003	0.0207	0.9644	0.004	0.006	0.0092	0.0164	0.966	0.003	0.005	0.0052	0.0208
CAN004515	Eastern Coyote	ON_UrbanBarrie	Eastern Coyote	Eastern Coyote	Eastern Coyote	Eastern Coyote	0.9732	0.002	0.0032	0.0054	0.0086	0.0076	0.976	0.002	0.002	0.006	0.006	0.008	0.979	0.002	0.003	0.006	0.01	0.9806	0.002	0.003	0.0064	0.008
CAN004519	Eastern Coyote	ON_UrbanBarrie	Eastern Coyote	Eastern Coyote	Eastern Coyote	Eastern Coyote	0.9307	0.0242	0.0272	0.0054	0.0032	0.0092	0.9307	0.016	0.0363	0.005	0.003	0.009	0.9214	0.0278	0.0318	0.008	0.011	0.9216	0.0178	0.044	0.007	0.0096
CAN005603	Eastern Coyote	ON_UrbanBarrie	Eastern Coyote	Eastern Coyote	Eastern Coyote	Eastern Coyote	0.9136	0.0052	0.0494	0.0114	0.0022	0.0182	0.9517	0.003	0.0203	0.005	0.002	0.018	0.903	0.0052	0.05	0.0156	0.0262	0.9392	0.003	0.0296	0.008	0.0202
CAN005607	Eastern Coyote	ON_UrbanGranBend	Eastern Coyote	Eastern Coyote	Eastern Coyote	Eastern Coyote	0.8674	0.0112	0.0178	0.0274	0.0064	0.0698	0.8937	0.008	0.015	0.0613	0.003	0.019	0.8632	0.012	0.013	0.0274	0.0844	0.8944	0.0084	0.017	0.0616	0.0186
APP-4	Eastern Wolf	ON_Algonquin	Eastern Wolf	Eastern Wolf	Eastern Wolf	Eastern Wolf	0.0138	0.0042	0.9508	0.0042	0.0042	0.0228	0.02	0.003	0.9533	0.003	0.0027	0.018	0.0102	0.006	0.9438	0.005	0.035	0.0136	0.004	0.9488	0.004	0.0296
W116-07	Eastern Wolf	ON_Algonquin	Eastern Wolf	Eastern Wolf	Eastern Wolf	Eastern Wolf	0.088	0.0234	0.849	0.0264	0.0046	0.0086	0.1094	0.0423	0.8223	0.017	0.004	0.005	0.0466	0.0198	0.9096	0.0194	0.0046	0.071	0.0402	0.8659	0.0178	0.005
W247-04	Eastern Wolf	ON_Algonquin	Eastern Wolf	Eastern Wolf	Eastern Wolf	Eastern Wolf	0.005	0.0154	0.9398	0.0072	0.0068	0.0258	0.003	0.025	0.9079	0.006	0.008	0.0501	0.005	0.013	0.9362	0.0072	0.0386	0.004	0.0252	0.8968	0.007	0.067
W254-04	Eastern Wolf	ON_Algonquin	Eastern Wolf	Eastern Wolf	Eastern Wolf	Eastern Wolf	0.0032	0.07	0.89	0.0082	0.0072	0.0214	0.004	0.0967	0.8773	0.007	0.004	0.011	0.003	0.0796	0.8932	0.0084	0.0158	0.004	0.1011	0.8733	0.008	0.0136
W42	Eastern Wolf	ON_Dorset	Eastern Wolf	Eastern Wolf	Eastern Wolf	Eastern Wolf	0.0104	0.0202	0.924	0.023	0.0032	0.0192	0.009	0.025	0.95	0.009	0.003	0.004	0.008	0.0206	0.9502	0.0162	0.005	0.008	0.023	0.9534	0.0106	0.005
W786-04	Eastern Wolf	ON_Petawawa	Eastern Coyote	Eastern Coyote	Eastern Coyote	Eastern Coyote	0.8982	0.0172	0.0248	0.0388	0.003	0.018	0.9124	0.0263	0.0173	0.029	0.003	0.012	0.8882	0.018	0.0254	0.0492	0.0192	0.9076	0.0232	0.019	0.0364	0.0138
CAN004075	Great Lakes-Boreal Grey Wolf (GL_Grey Wolf)	ON_Timmins	Grey Wolf	Grey Wolf	Grey Wolf	Grey Wolf	0.0032	0.9538	0.0054	0.0044	0.0032	0.03	0.003	0.978	0.007	0.004	0.003	0.005	0.004	0.982	0.005	0.005	0.004	0.0036	0.9794	0.007	0.005	0.005
CAN004084	Great Lakes-Boreal Grey Wolf (GL_Grey Wolf)	ON_Timmins	Admixed	Grey Wolf	Admixed	Grey Wolf	0.127	0.7506	0.0674	0.0234	0.0192	0.0124	0.125	0.8187	0.026	0.0143	0.011	0.005	0.1449	0.7445	0.078	0.0276	0.005	0.1284	0.8162	0.031	0.0194	0.005
CAN004221	Great Lakes-Boreal Grey Wolf (GL_Grey Wolf)	ON_Timmins	Grey Wolf	Grey Wolf	Grey Wolf	Grey Wolf	0.0034	0.9404	0.0066	0.0228	0.009	0.0178	0.004	0.9397	0.004	0.022	0.006	0.0243	0.004	0.945	0.0052	0.0278	0.018	0.004	0.943	0.0042	0.0254	0.0234
CAN004230	Great Lakes-Boreal Grey Wolf (GL_Grey Wolf)	ON_Timmins	Grey Wolf	Grey Wolf	Grey Wolf	Grey Wolf	0.0034	0.9578	0.0218	0.0042	0.0042	0.0086	0.003	0.9733	0.0117	0.003	0.003	0.006	0.0038	0.9674	0.0164	0.0044	0.008	0.003	0.9754	0.0116	0.004	0.006
CAN004496	Great Lakes-Boreal Grey Wolf (GL_Grey Wolf)	ON_Timmins	Admixed	Grey Wolf	Grey Wolf	Grey Wolf	0.0044	0.7862	0.1238	0.0138	0.0076	0.0642	0.005	0.8996	0.0467	0.02	0.004	0.0247	0.005	0.8232	0.0804	0.0194	0.072	0.006	0.893	0.0488	0.0274	0.0248
CAN005327	Great Lakes-Boreal Grey Wolf (GL_Grey Wolf)	ON_Timmins	Grey Wolf	Grey Wolf	Grey Wolf	Grey Wolf	0.0044	0.913	0.0176	0.027	0.0094	0.0286	0.005	0.959	0.016	0.01	0.005	0.005	0.006	0.94	0.0188	0.0302	0.005	0.0068	0.9552	0.0176	0.0142	0.0062
CAN003735	Unknown	ON_Algonquin	Admixed	Admixed	Admixed	Admixed	0.003	0.1688	0.7224	0.0044	0.0022	0.0992	0.002	0.1084	0.7695	0.003	0.002	0.1151	0.003	0.2084	0.6349	0.006	0.1478	0.003	0.136	0.6799	0.004	0.1772
CAN004247	Unknown	ON_Timmins	Grey Wolf	Grey Wolf	Grey Wolf	Grey Wolf	0.0064	0.9408	0.018	0.0096	0.0032	0.022	0.006	0.9657	0.01	0.0063	0.002	0.01	0.006	0.9548	0.0134	0.01	0.0158	0.0054	0.9676	0.0098	0.0072	0.01
CAN004248	Unknown	ON_Timmins	Admixed	Admixed	Admixed	Admixed	0.0218	0.6422	0.2695	0.0244	0.0216	0.0206	0.0177	0.5945	0.3639	0.007	0.007	0.01	0.024	0.689	0.248	0.028	0.011	0.0176	0.5981	0.3633	0.0096	0.0114
CP-2019-449	Unknown	ON_Michipicoten	Grey Wolf	Grey Wolf	Grey Wolf	Grey Wolf	0.0022	0.8631	0.0718	0.0032	0.0104	0.0492	0.002	0.916	0.0697	0.003	0.005	0.0043	0.003	0.9182	0.0348	0.004	0.04	0.003	0.9292	0.0584	0.004	0.0054
CP-2019-460	Unknown	ON_Kawarthas	Admixed	Eastern Coyote	Admixed	Eastern Coyote	0.7203	0.0606	0.0232	0.1284	0.0248	0.0426	0.8397	0.0576	0.0157	0.0683	0.015	0.0037	0.7567	0.076	0.027	0.1363	0.004	0.8506	0.057	0.0184	0.07	0.004
CP-2019-656	Unknown	ON_Algonquin	Eastern Wolf	Eastern Wolf	Eastern Wolf	Eastern Wolf	0.0086	0.0468	0.9048	0.0116	0.0042	0.024	0.013	0.0696	0.8931	0.007	0.003	0.0143	0.008	0.058	0.9024	0.0112	0.0204	0.0106	0.0612	0.9032	0.0076	0.0174
CP-2020-001	Unknown	ON_BarrysBay	Admixed	Eastern Coyote	Admixed	Eastern Coyote	0.7732	0.0044	0.0158	0.1956	0.0072	0.0038	0.936	0.004	0.009	0.041	0.005	0.005	0.7737	0.005	0.0182	0.1981	0.005	0.9288	0.0042	0.0116	0.0504	0.005
CP-2020-002	Unknown	ON_BarrysBay	Eastern Wolf	Admixed	Eastern Wolf	Eastern Wolf	0.077	0.0088	0.8502	0.0448	0.0054	0.0138	0.1757	0.005	0.7876	0.0167	0.006	0.009	0.0404	0.01	0.8984	0.0412	0.01	0.1082	0.0056	0.8548	0.0202	0.0112
CP-2020-003	Unknown	ON_Kawarthas	Admixed	Eastern Coyote	Admixed	Eastern Coyote	0.7703	0.0164	0.1447	0.0156	0.038	0.015	0.9243	0.013	0.02	0.006	0.0307	0.006	0.7614	0.0268	0.1802	0.0212	0.0104	0.938	0.0186	0.0276	0.0088	0.007
CP-2020-004	Unknown	ON_Kawarthas	Eastern Coyote	Eastern Coyote	Eastern Coyote	Eastern Coyote	0.9516	0.0096	0.0096	0.0106	0.0092	0.0094	0.966	0.0057	0.008	0.0067	0.0067	0.007	0.9572	0.01	0.01	0.012	0.0108	0.9706	0.006	0.0082	0.0072	0.008
CP-2020-005	Unknown	ON_Kawarthas	Eastern Coyote	Eastern Coyote	Eastern Coyote	Eastern Coyote	0.9738	0.0032	0.0052	0.0052	0.0072	0.0054	0.979	0.002	0.004	0.004	0.006	0.005	0.9784	0.003	0.006	0.0062	0.0064	0.982	0.003	0.0042	0.0052	0.0056
CP-2020-006	Unknown	ON_Algonquin	Admixed	Admixed	Admixed	Admixed	0.1913	0.0224	0.7385	0.013	0.003	0.0318	0.2453	0.0193	0.6888	0.006	0.002	0.0387	0.1584	0.0234	0.759	0.0174	0.0418	0.2029	0.0192	0.7209	0.0084	0.0486
CP-2020-007	Unknown	ON_UrbanScarborough	Eastern Coyote	Eastern Coyote	Eastern Coyote	Eastern Coyote	0.9536	0.0052	0.0054	0.0146	0.0078	0.0134	0.952	0.005	0.0033	0.0137	0.01	0.016	0.954	0.006	0.006	0.0154	0.0186	0.9588	0.006	0.004	0.0138	0.0174
CP-2020-008	Unknown	ON_UrbanScarborough	Eastern Coyote	Eastern Coyote	Eastern Coyote	Eastern Coyote	0.9045	0.0102	0.0204	0.0416	0.0194	0.0038	0.9507	0.007	0.006	0.0213	0.011	0.004	0.9058	0.0088	0.028	0.0524	0.005	0.9542	0.007	0.008	0.0268	0.004
CP-2020-009	Unknown	ON_UrbanNorthYork	Eastern Coyote	Eastern Coyote	Eastern Coyote	Eastern Coyote	0.9306	0.0042	0.0042	0.0296	0.0276	0.0038	0.8943	0.004	0.003	0.0877	0.008	0.003	0.956	0.005	0.005	0.029	0.005	0.9184	0.0042	0.004	0.0694	0.004
CP-2020-010	Unknown	ON_UrbanNorthYork	Eastern Coyote	Eastern Coyote	Eastern Coyote	Eastern Coyote	0.9714	0.0052	0.0054	0.0074	0.0072	0.0034	0.981	0.004	0.004	0.0063	0.0023	0.0023	0.974	0.006	0.007	0.01	0.003	0.9808	0.004	0.005	0.0072	0.003
CP-2020-011	Unknown	ON_UrbanScarborough	Eastern Coyote	Eastern Coyote	Eastern Coyote	Eastern Coyote	0.967	0.003	0.0144	0.0072	0.0032	0.0052	0.9273	0.003	0.0494	0.005	0.003	0.0123	0.9656	0.003	0.0166	0.0088	0.006	0.9254	0.003	0.0498	0.0066	0.0152
CP-2020-012	Unknown	ON_UrbanScarborough	Eastern Coyote	Eastern Coyote	Eastern Coyote	Eastern Coyote	0.9045	0.005	0.0094	0.0072	0.0704	0.0036	0.931	0.003	0.007	0.0057	0.0514	0.002	0.968	0.006	0.013	0.01	0.003	0.9782	0.004	0.0082	0.0074	0.0022
CP-2020-013	Unknown	ON_UrbanScarborough	Eastern Coyote	Eastern Coyote	Eastern Coyote	Eastern Coyote	0.8591	0.0042	0.0076	0.0162	0.0638	0.049	0.868	0.003	0.005	0.008	0.0343	0.0816	0.8886	0.005	0.007	0.0174	0.082	0.8916	0.004	0.005	0.0082	0.0912
CP-2020-014	Unknown	ON_UrbanScarborough	Eastern Coyote	Eastern Coyote	Eastern Coyote	Eastern Coyote	0.9722	0.0042	0.0074	0.0096	0.0042	0.0024	0.976	0.003	0.003	0.013	0.003	0.002	0.9732	0.004	0.009	0.0108	0.003	0.9768	0.0038	0.004	0.013	0.0024
CP-2020-015	Unknown	ON_UrbanScarborough	Eastern Coyote	Eastern Coyote	Eastern Coyote	Eastern Coyote	0.9754	0.0022	0.0064	0.0062	0.0022	0.0076	0.973	0.003	0.005	0.009	0.002	0.008	0.9702	0.003	0.0078	0.008	0.011	0.9686	0.003	0.007	0.0124	0.009
CP-2020-020	Unknown	ON_Algonquin	Admixed	Admixed	Admixed	Admixed	0.7813	0.0466	0.0612	0.0766	0.0042	0.03	0.7467	0.073	0.1043	0.062	0.003	0.011	0.7315	0.0558	0.0694	0.116	0.0274	0.7059	0.0666	0.1206	0.095	0.012
CP-2020-022	Unknown	ON_Algonquin	Eastern Wolf	Eastern Wolf	Eastern Wolf	Eastern Wolf	0.0032	0.0202	0.9484	0.003	0.0032	0.022	0.003	0.033	0.9393	0.003	0.003	0.0187	0.003	0.0288	0.9294	0.003	0.0358	0.003	0.0332	0.9336	0.0032	0.027
CP-2023-001	Unknown	ON_Killarney	Admixed	Grey Wolf	Grey Wolf	Grey Wolf	0.0034	0.7884	0.0058	0.003	0.002	0.1974	0.003	0.983	0.007	0.003	0.002	0.002	0.004	0.982	0.007	0.004	0.003	0.003	0.985	0.007	0.003	0.002
CP-2023-002	Unknown	ON_Killarney	Grey Wolf	Grey Wolf	Grey Wolf	Grey Wolf	0.014	0.912	0.0062	0.0368	0.0238	0.0072	0.004	0.9466	0.004	0.0233	0.017	0.005	0.0144	0.9188	0.008	0.0512	0.0076	0.005	0.9554	0.0054	0.029	0.0052
CP-2023-003	Unknown	ON_FrenchRiver	Admixed	Grey Wolf	Grey Wolf	Grey Wolf	0.0096	0.7558	0.0104	0.0082	0.0048	0.2112	0.007	0.9556	0.01	0.005	0.004	0.0183	0.0116	0.944	0.0122	0.011	0.0212	0.008	0.9568	0.01	0.006	0.0192
CP-2023-004	Unknown	ON_Killarney	Admixed	Grey Wolf	Grey Wolf	Grey Wolf	0.0048	0.7644	0.0092	0.0098	0.0028	0.209	0.004	0.97	0.008	0.008	0.002	0.008	0.0054	0.953	0.011	0.013	0.0176	0.004	0.969	0.009	0.009	0.009
CP-2023-005	Unknown	ON_FrenchRiver	Admixed	Grey Wolf	Grey Wolf	Grey Wolf	0.0094	0.7432	0.0218	0.0036	0.0036	0.2184	0.006	0.9401	0.029	0.004	0.003	0.018	0.012	0.9312	0.0248	0.005	0.027	0.0066	0.9464	0.0244	0.0044	0.0182
CP-2023-006	Unknown	ON_Magnetewan	Admixed	Admixed	Admixed	Admixed	0.0492	0.0542	0.2438	0.6292	0.0104	0.0132	0.0427	0.0317	0.2237	0.6826	0.004	0.0153	0.0438	0.0384	0.2338	0.6686	0.0154	0.0324	0.028	0.2131	0.7127	0.0138
CP-2023-007	Unknown	ON_Magnetewan	Eastern Wolf	Eastern Wolf	Eastern Wolf	Eastern Wolf	0.042	0.088	0.8256	0.0212	0.0042	0.019	0.0403	0.0613	0.8815	0.01	0.003	0.004	0.025	0.0892	0.8635	0.0164	0.006	0.0242	0.058	0.9026	0.0112	0.004
CP-2023-008	Unknown	ON_Magnetewan	Admixed	Admixed	Admixed	Admixed	0.7109	0.166	0.0292	0.018	0.0032	0.0728	0.7186	0.1744	0.027	0.0123	0.004	0.0637	0.7142	0.1449	0.0244	0.028	0.0885	0.7241	0.1547	0.0296	0.0196	0.072
CP-2023-009	Unknown	ON_Magnetewan	Admixed	Unknown Source	Unknown Source	Unknown Source	0.008	0.0124	0.2264	0.0134	0.0046	0.7352	0.008	0.013	0.0353	0.009	0.004	0.9307	0.0088	0.016	0.0452	0.014	0.916	0.0078	0.013	0.0356	0.0092	0.9344
CP-2023-010	Unknown	ON_Magnetewan	Admixed	Admixed	Admixed	Admixed	0.7436	0.0042	0.0358	0.0042	0.0094	0.2028	0.7763	0.005	0.0163	0.004	0.008	0.1903	0.7083	0.005	0.017	0.0052	0.2645	0.7738	0.0062	0.019	0.0052	0.1958
CP-2023-011	Unknown	ON_Magnetewan	Admixed	Admixed	Admixed	Admixed	0.1128	0.0388	0.6089	0.0574	0.003	0.1792	0.2007	0.0247	0.6789	0.067	0.003	0.0257	0.0798	0.034	0.5882	0.0874	0.2106	0.1178	0.0178	0.7205	0.1142	0.0296
CP-2023-012	Unknown	ON_Magnetewan	Admixed	Admixed	Admixed	Admixed	0.1747	0.0054	0.6991	0.0088	0.003	0.1089	0.3887	0.005	0.5776	0.005	0.002	0.0217	0.1292	0.006	0.716	0.0112	0.1376	0.2997	0.0056	0.6595	0.0082	0.027
CP-2023-013	Unknown	ON_Magnetewan	Admixed	Unknown Source	Unknown Source	Unknown Source	0.0068	0.0024	0.1956	0.0022	0.0024	0.7906	0.0067	0.002	0.005	0.004	0.002	0.9803	0.005	0.002	0.004	0.002	0.987	0.007	0.002	0.005	0.0042	0.9818
CP-2023-014	Unknown	ON_Killarney	Grey Wolf	Grey Wolf	Grey Wolf	Grey Wolf	0.0056	0.8132	0.0166	0.0088	0.0032	0.1526	0.005	0.9637	0.0133	0.0093	0.003	0.0057	0.006	0.962	0.014	0.01	0.008	0.0054	0.9652	0.0132	0.0102	0.006
CP-2023-115	Unknown	ON_SaultStMarie	Grey Wolf	Grey Wolf	Grey Wolf	Grey Wolf	0.0032	0.8765	0.0608	0.003	0.002	0.0544	0.003	0.96	0.028	0.003	0.002	0.004	0.0034	0.9486	0.0298	0.004	0.0142	0.003	0.963	0.0262	0.0038	0.004
CP-2023-116	Unknown	ON_SaultStMarie	Grey Wolf	Grey Wolf	Grey Wolf	Grey Wolf	0.0032	0.8707	0.0148	0.0104	0.0088	0.0921	0.003	0.955	0.0197	0.011	0.003	0.0083	0.004	0.962	0.0102	0.0104	0.0134	0.003	0.9546	0.0204	0.013	0.009
CP-2023-120	Unknown	ON_Magnetewan	Admixed	Unknown Source	Unknown Source	Unknown Source	0.0132	0.004	0.1908	0.006	0.0068	0.7792	0.005	0.003	0.004	0.0037	0.005	0.9794	0.0116	0.004	0.005	0.007	0.9724	0.007	0.003	0.004	0.005	0.981
CP-2023-121	Unknown	ON_Magnetewan	Admixed	Admixed	Eastern Wolf	Admixed	0.1374	0.0358	0.7889	0.021	0.0076	0.0094	0.5672	0.0137	0.3788	0.0157	0.01	0.0147	0.0686	0.0252	0.8762	0.02	0.01	0.5079	0.0158	0.4409	0.019	0.0164
CP-2023-122	Unknown	ON_Magnetewan	Admixed	Admixed	Admixed	Admixed	0.5118	0.0104	0.0074	0.4608	0.0042	0.0054	0.7285	0.006	0.0107	0.2438	0.005	0.006	0.4624	0.0114	0.0098	0.5104	0.006	0.6853	0.007	0.014	0.2869	0.0068
CP-2023-123	Unknown	ON_Magnetewan	Admixed	Eastern Coyote	Admixed	Eastern Coyote	0.7964	0.0066	0.0548	0.0628	0.0092	0.0702	0.921	0.005	0.0227	0.021	0.003	0.0273	0.7777	0.007	0.0566	0.078	0.0806	0.911	0.005	0.0296	0.0264	0.028
CP-2023-124	Unknown	ON_Magnetewan	Eastern Coyote	Eastern Coyote	Eastern Coyote	Eastern Coyote	0.933	0.0058	0.0236	0.0082	0.003	0.0264	0.955	0.006	0.01	0.005	0.002	0.022	0.9239	0.007	0.024	0.0114	0.0336	0.9526	0.007	0.0112	0.0066	0.0226
CP-2023-125	Unknown	ON_Magnetewan	Admixed	Admixed	Eastern Wolf	Eastern Wolf	0.2689	0.012	0.6802	0.0246	0.007	0.0072	0.1961	0.009	0.7369	0.046	0.004	0.008	0.1438	0.012	0.8052	0.031	0.008	0.1068	0.01	0.828	0.0466	0.0086
CP-2023-126	Unknown	ON_Magnetewan	Admixed	Admixed	Admixed	Admixed	0.0806	0.0222	0.5386	0.3287	0.0042	0.0258	0.3702	0.0113	0.5581	0.0523	0.002	0.006	0.0686	0.0242	0.494	0.3862	0.027	0.2288	0.01	0.6303	0.1236	0.0072
CP-2023-127	Unknown	ON_Magnetewan	Admixed	Admixed	Unknown Source	Unknown Source	0.009	0.0046	0.2604	0.0106	0.002	0.7135	0.01	0.0033	0.2097	0.0053	0.002	0.7696	0.009	0.005	0.0728	0.0124	0.9008	0.0094	0.004	0.1642	0.0062	0.8162
DB16806	Unknown	ON	Eastern Coyote	Eastern Coyote	Eastern Coyote	Eastern Coyote	0.8937	0.004	0.0308	0.064	0.0044	0.0032	0.931	0.004	0.032	0.027	0.004	0.002	0.8904	0.004	0.0376	0.066	0.002	0.9298	0.004	0.0342	0.03	0.002

## Sheet: LenScatQ
Sample	Pop	Assignment	EastCoy_lenWithDogs	GreyWolf_lenWithDogs	EastWolf_lenWithDogs	WestCoy_lenWithDogs	Dog_lenWithDogs
CAN006158_len	Dog	Dog	0.0064	0.005	0.005	0.0032	0.9804
CAN006164_len	Dog	Dog	0.004	0.021	0.0066	0.004	0.9644
CAN006167_len	Dog	Dog	0.004	0.002	0.002	0.004	0.988
CAN006168_len	Dog	Admixed	0.0176	0.37	0.007	0.007	0.5984
CAN006169_len	Dog	Dog	0.0062	0.008	0.109	0.0484	0.8284
CAN006179_len	Dog	Dog	0.0048	0.012	0.009	0.0104	0.9638
2271_len	GW	Grey Wolf	0.007	0.9784	0.008	0.0036	0.003
2272_len	GW	Grey Wolf	0.003	0.9752	0.0122	0.004	0.0056
2274_len	GW	Grey Wolf	0.007	0.97	0.009	0.008	0.006
2276_len	GW	Grey Wolf	0.007	0.9652	0.009	0.007	0.0118
2277_len	GW	Grey Wolf	0.002	0.989	0.004	0.002	0.003
2278_len	GW	Grey Wolf	0.012	0.973	0.004	0.005	0.006
1236_len	WC	Western Coyote	0.0092	0.0044	0.009	0.9724	0.005
1292_len	WC	Western Coyote	0.0098	0.0178	0.007	0.954	0.0114
1293_len	WC	Western Coyote	0.013	0.004	0.004	0.961	0.018
1299_len	WC	Western Coyote	0.01	0.005	0.008	0.974	0.003
1300_len	WC	Western Coyote	0.0076	0.003	0.01	0.9764	0.003
1989_len	WC	Western Coyote	0.011	0.004	0.0064	0.9726	0.006
CAN004483_len	EC	Eastern Coyote	0.9688	0.0074	0.0068	0.012	0.005
CAN004499_len	EC	Eastern Coyote	0.96	0.006	0.0104	0.0176	0.006
CAN004515_len	EC	Eastern Coyote	0.9516	0.003	0.003	0.008	0.0344
CAN004519_len	EC	Eastern Coyote	0.96	0.0182	0.0098	0.006	0.006
CAN005603_len	EC	Eastern Coyote	0.8584	0.004	0.1156	0.019	0.003
CAN005607_len	EC	Eastern Coyote	0.9337	0.008	0.01	0.0374	0.011
APP-4_len	EW	Eastern Wolf	0.112	0.014	0.8622	0.0068	0.005
W116-07_len	EW	Admixed	0.2159	0.0316	0.7163	0.0332	0.003
W247-04_len	EW	Eastern Wolf	0.009	0.006	0.9758	0.0062	0.003
W254-04_len	EW	Eastern Wolf	0.004	0.006	0.9804	0.0046	0.005
W42_len	EW	Eastern Wolf	0.0184	0.008	0.953	0.0186	0.002
W786-04_len	EW	Eastern Coyote	0.9662	0.004	0.0098	0.017	0.003
CAN004075_len	GLGW	Grey Wolf	0.009	0.9506	0.0246	0.0116	0.0042
CAN004084_len	GLGW	Admixed	0.1506	0.6687	0.1414	0.0218	0.0174
CAN004221_len	GLGW	Grey Wolf	0.0058	0.9014	0.0574	0.0304	0.005
CAN004230_len	GLGW	Grey Wolf	0.0112	0.865	0.1108	0.007	0.006
CAN004496_len	GLGW	Admixed	0.0124	0.3085	0.6575	0.015	0.0066
CAN005327_len	GLGW	Admixed	0.033	0.5888	0.2337	0.1355	0.009
CP-2023-016	UnkScat	Eastern Coyote	0.956	0.005	0.0184	0.014	0.0066
CP-2023-019	UnkScat	Admixed	0.1796	0.4324	0.2426	0.135	0.0104
CP-2023-020	UnkScat	Eastern Wolf	0.0376	0.0182	0.925	0.0162	0.003
CP-2023-025	UnkScat	Admixed	0.7896	0.0176	0.108	0.0808	0.004
CP-2023-036	UnkScat	Dog	0.004	0.002	0.003	0.003	0.988
CP-2023-040	UnkScat	Dog	0.0296	0.0532	0.0176	0.009	0.8906
CP-2023-079	UnkScat	Admixed	0.7664	0.007	0.1832	0.0374	0.006
CP-2023-087	UnkScat	Eastern Wolf	0.005	0.0897	0.8943	0.008	0.003
CP-2023-092	UnkScat	Eastern Wolf	0.018	0.0156	0.9604	0.003	0.003
CP-2023-105	UnkScat	Eastern Coyote	0.9076	0.0116	0.0672	0.0116	0.002
CP-2023-113	UnkScat	Eastern Wolf	0.0138	0.087	0.8243	0.0474	0.0274
CP-2023-133	UnkScat	Eastern Coyote	0.9414	0.0274	0.0232	0.004	0.004
CP-2023-135	UnkScat	Admixed	0.4202	0.0092	0.5344	0.0302	0.006
CP-2023-139	UnkScat	Dog	0.004	0.0122	0.002	0.007	0.9748
CP-2023-143	UnkScat	Eastern Coyote	0.9804	0.005	0.0076	0.004	0.003
CP-2023-145	UnkScat	Admixed	0.7999	0.006	0.1851	0.007	0.002
