# Supplementary material for: Canis STR‐Seq: A Universal Approach for Non‐Invasive Genetic Monitoring of Wolves and Coyotes
Source: Ecol Evol. 2026 Mar 16;16(3):e73300. doi: 10.1002/ece3.73300 (PMC13093683; doi:10.1002/ece3.73300)
Supplement: Supplementary file 7 — Data S7: ece373300‐sup‐0007‐DataS7.xlsx. [file ECE3-16-e73300-s001.xlsx]

## Sheet: Tissue
Lab_ID	Population	Sex_Genetics	Sex_Field	Sample_Type	Location	Extraction Date
CAN006158	Dog	M	M	blood	Ontario	Unknown
CAN006164	Dog	M	M	tissue	Ontario	Unknown
CAN006167	Dog	F	F	tissue	Ontario	Unknown
CAN006168	Dog	F	F	tissue	Ontario	Unknown
CAN006169	Dog	M	M	tissue	Ontario	Unknown
CAN006179	Dog	F	F	blood	Ontario	Unknown
CAN004483	Eastern Coyote	M	M	tissue	Southern Ontario	2022-11-23
CAN004499	Eastern Coyote	F	F	tissue	Southern Ontario	2022-11-23
CAN004515	Eastern Coyote	M	M	tissue	Southern Ontario	2022-11-23
CAN004519	Eastern Coyote	F	F	tissue	Southern Ontario	2022-11-23
CAN005603	Eastern Coyote	F	F	tissue	Southern Ontario	2022-11-23
CAN005607	Eastern Coyote	M	M	tissue	Southern Ontario	2022-11-23
APP-4	Eastern Wolf	F	F	tissue	Central Ontario	2022-11-23
W116-07	Eastern Wolf	M	M	tissue	Central Ontario	Unknown
W247-04	Eastern Wolf	M	M	tissue	Central Ontario	Unknown
W254-4	Eastern Wolf	F	F	tissue	Central Ontario	2022-11-23
W42	Eastern Wolf	F	F	tissue	Central Ontario	2022-11-23
W786-4	Eastern Wolf	M	M	tissue	Ontario	2022-11-23
CAN004075	Great Lakes-Boreal Grey Wolf (GL_Grey Wolf)	M	M	tissue	Northern Ontario	2022-11-23
CAN004084	Great Lakes-Boreal Grey Wolf (GL_Grey Wolf)	F	F	tissue	Northern Ontario	2022-11-23
CAN004221	Great Lakes-Boreal Grey Wolf (GL_Grey Wolf)	M	M	tissue	Northern Ontario	2022-11-23
CAN004230	Great Lakes-Boreal Grey Wolf (GL_Grey Wolf)	F	F	tissue	Northern Ontario	2022-11-23
CAN004496	Great Lakes-Boreal Grey Wolf (GL_Grey Wolf)	M	M	tissue	Northern Ontario	2022-11-23
CAN005327	Great Lakes-Boreal Grey Wolf (GL_Grey Wolf)	F	F	tissue	Northern Ontario	2022-11-23
2271	Grey Wolf	F	F	tissue	Alberta	2022-11-23
2272	Grey Wolf	M	M	tissue	Alberta	2022-11-23
2274	Grey Wolf	M	M	tissue	Alberta	2022-11-23
2276	Grey Wolf	F	F	tissue	Alberta	2022-11-23
2277	Grey Wolf	F	F	tissue	Alberta	2022-11-23
2278	Grey Wolf	M	M	tissue	Alberta	2022-11-23
CAN003735	Unknown	F	F	tissue	Central Ontario	Unknown
CAN004247	Unknown	M	M	tissue_positive_control	Northern Ontario	Unknown
CAN004248	Unknown	F	F	tissue_positive_control	Northern Ontario	Unknown
CP-2019-449	Unknown	M	n/a	tissue	Northern Ontario	2020-02-03
CP-2019-460	Unknown	F	n/a	tissue	Southern Ontario	2020-02-03
CP-2019-656	Unknown	M	M	tissue	Central Ontario	2020-02-03
CP-2020-001	Unknown	F	F	tissue	Central Ontario	2023-04-11
CP-2020-002	Unknown	F	F	tissue	Central Ontario	2023-04-11
CP-2020-003	Unknown	F	n/a	tissue	Southern Ontario	2023-04-11
CP-2020-004	Unknown	M	M	tissue	Southern Ontario	2023-04-11
CP-2020-005	Unknown	M	M	tissue	Southern Ontario	2023-04-11
CP-2020-006	Unknown	F	F	tissue	Central Ontario	2023-04-11
CP-2020-007	Unknown	M	n/a	hair	Southern Ontario	2023-04-11
CP-2020-008	Unknown	M	n/a	hair	Southern Ontario	2023-04-11
CP-2020-009	Unknown	F	n/a	hair	Southern Ontario	2023-04-11
CP-2020-010	Unknown	M	n/a	hair	Southern Ontario	2023-04-11
CP-2020-011	Unknown	M	n/a	hair	Southern Ontario	2023-04-11
CP-2020-012	Unknown	F	n/a	hair	Southern Ontario	2023-04-11
CP-2020-013	Unknown	F	n/a	hair	Southern Ontario	2023-04-11
CP-2020-014	Unknown	M	n/a	hair	Southern Ontario	2023-04-11
CP-2020-015	Unknown	M	n/a	hair	Southern Ontario	2023-04-11
CP-2020-020	Unknown	F	n/a	blood on snow	Central Ontario	2023-04-11
CP-2020-022	Unknown	F	n/a	blood on snow	Central Ontario	2023-04-11
CP-2023-001	Unknown	F	F	tissue	Central Ontario	2023-09-05
CP-2023-002	Unknown	M	M	tissue	Central Ontario	2023-09-05
CP-2023-003	Unknown	M	F	tissue	Central Ontario	2023-09-05
CP-2023-004	Unknown	F	M	tissue	Central Ontario	2023-09-05
CP-2023-005	Unknown	F	F	tissue	Central Ontario	2023-09-05
CP-2023-006	Unknown	M	M	tissue	Central Ontario	2023-09-05
CP-2023-007	Unknown	F	F	tissue	Central Ontario	2023-09-05
CP-2023-008	Unknown	F	F	tissue	Central Ontario	2023-09-05
CP-2023-009	Unknown	M	M	tissue	Central Ontario	2023-09-05
CP-2023-010	Unknown	M	M	tissue	Central Ontario	2023-09-05
CP-2023-011	Unknown	F	F	tissue	Central Ontario	2023-09-05
CP-2023-012	Unknown	F	F	tissue	Central Ontario	2023-09-05
CP-2023-013	Unknown	F	F	tissue	Central Ontario	2023-09-05
CP-2023-014	Unknown	M	M	tissue	Central Ontario	2023-09-05
CP-2023-058	Unknown	F	n/a	blood	Central Ontario	2023-08-21
CP-2023-059	Unknown	F	n/a	blood	Central Ontario	2023-08-21
CP-2023-064	Unknown	M	n/a	blood	Central Ontario	2023-08-21
CP-2023-071	Unknown	F	n/a	blood	Central Ontario	2023-08-21
CP-2023-115	Unknown	F	n/a	hair	Northern Ontario	2023-09-05
CP-2023-116	Unknown	F	n/a	hair	Northern Ontario	2023-09-05
CP-2023-120	Unknown	F	n/a	tissue	Central Ontario	2023-09-05
CP-2023-121	Unknown	M	n/a	tissue	Central Ontario	2023-09-05
CP-2023-122	Unknown	M	n/a	tissue	Central Ontario	2023-09-05
CP-2023-123	Unknown	M	n/a	tissue	Central Ontario	2023-09-05
CP-2023-124	Unknown	M	n/a	tissue	Central Ontario	2023-09-05
CP-2023-125	Unknown	F	n/a	tissue	Central Ontario	2023-09-05
CP-2023-126	Unknown	M	n/a	tissue	Central Ontario	2023-09-05
CP-2023-127	Unknown	F	n/a	tissue	Central Ontario	2023-09-05
DB180649	Unknown	M	M	tissue	Central Ontario	Unknown
1236	Western Coyote	M	M	tissue	Alberta	2022-11-23
1292	Western Coyote	F	F	tissue	Alberta	2022-11-23
1293	Western Coyote	M	M	tissue	Alberta	2022-11-23
1299	Western Coyote	F	F	tissue	Alberta	2022-11-23
1300	Western Coyote	F	F	tissue	Alberta	2022-11-23
1989	Western Coyote	M	M	tissue	Alberta	2022-11-23

## Sheet: Scat
Lab_ID	Sex_Genetics	Sample_Type	Collection_Year	Location	Extraction_Date	Stock or 1/20 dilution for amp
CP-2023-016	F	scat	2023	Ontario	2023-08-21	Stock
CP-2023-019	F	scat	2023	Ontario	2023-08-21	Dilution
CP-2023-020	M	scat	2023	Ontario	2023-08-21	Stock
CP-2023-025	M	scat	2023	Ontario	2023-08-21	Stock
CP-2023-036	F	scat	2023	Ontario	2023-08-21	Stock
CP-2023-040	F	scat	2023	Ontario	2023-08-21	Stock
CP-2023-079	F	scat	2023	Ontario	2023-08-21	Stock
CP-2023-087	M	scat	2023	Ontario	2023-08-21	Stock
CP-2023-089	M	scat	2023	Ontario	2023-08-21	Dilution
CP-2023-092	F	scat	2023	Ontario	2023-08-21	Dilution
CP-2023-099	F	scat	2023	Ontario	2023-08-21	Dilution
CP-2023-105	M	scat	2023	Ontario	2023-08-21	Dilution
CP-2023-111	Unkown	scat	2023	Ontario	2023-08-21	Stock
CP-2023-113	F	scat	2023	Ontario	2023-08-21	Dilution
CP-2023-129	M	scat	2023	Ontario	2023-08-21	Stock
CP-2023-133	M	scat	2023	Ontario	2023-08-21	Stock
CP-2023-135	M	scat	2023	Ontario	2023-08-21	Stock
CP-2023-139	F	scat	2023	Ontario	2023-08-21	Dilution
CP-2023-143	M	scat	2023	Ontario	2023-08-21	Stock
CP-2023-145	F	scat	2023	Ontario	2023-08-21	Stock
CP-2023-146	M	scat	2023	Ontario	2023-08-21	Stock
CP-2023-147	M	scat	2023	Ontario	2023-08-21	Stock
